# Supplementary material for: Latent endogenous giant viruses drive active infection and inheritance in a multicellular algal host
Source: Nat Microbiol. 2026 May 13;11(6):1547–58. doi: 10.1038/s41564-026-02361-z (PMC13236599; doi:10.1038/s41564-026-02361-z)
Supplement: Supplementary file 5 — Statistical source data for Figs. 1–3. [file 41564_2026_2361_MOESM5_ESM.xlsx]

## Sheet: Fig1_B
EVEa	EVEb	EVEd	EVEe	EVEi	FsV.158	EVEc
0	0	0	0	1	0	0
1	1	1	1	1	1	1
1	1	0	0	0	0	0
0	0	0	0	1	0	0
0	0	0	0	1	0	0
1	1	1	1	1	1	1
0	0	1	0	0	0	0
0	1	0	0	0	0	0
0	0	1	0	1	0	0
1	0	0	0	0	0	0
1	1	1	0	1	0	1
1	1	1	1	1	1	1
1	1	1	1	1	1	1
1	1	1	0	1	0	0
0	0	0	0	0	0	1
1	1	1	1	1	1	1
1	1	1	1	1	1	1
1	1	1	1	1	1	1
0	0	1	1	0	1	1
0	0	1	1	0	1	0
1	0	0	0	0	0	0
1	1	1	1	0	0	1
1	1	1	1	0	0	0
1	1	1	1	1	1	1
1	1	1	1	1	1	1
0	1	0	1	1	1	1
1	0	1	0	0	0	1
1	0	0	0	1	0	1
1	1	1	1	1	1	1
1	1	1	1	1	1	1
1	1	1	1	1	1	1
1	1	1	1	1	1	1
1	1	1	1	1	1	1
1	1	1	1	1	1	1
1	1	1	1	1	1	1
1	1	1	1	1	1	1
1	1	1	1	1	1	1
1	1	1	1	1	1	1
1	1	1	1	1	1	1
1	1	1	1	1	1	1
1	1	1	1	1	1	1
1	1	1	1	1	1	1
1	1	1	1	1	1	1
1	1	1	1	1	1	1
1	1	1	1	1	1	1
1	1	1	1	1	1	1
1	1	1	1	1	1	1
1	1	1	1	1	1	1
1	1	1	1	1	1	1
1	1	1	1	1	1	1
1	1	1	1	1	1	1
1	1	1	1	1	1	1
1	1	1	1	1	1	1
1	1	1	1	1	1	1
1	1	1	1	1	1	1
1	1	1	1	1	0	1
1	1	1	1	1	1	1
1	1	1	1	0	0	1
1	1	1	1	1	0	1
1	1	1	1	1	1	1
1	1	1	1	1	1	1
1	1	1	1	1	1	1
1	1	1	1	1	1	1
1	1	1	1	1	1	1
1	1	1	1	1	1	1
1	1	1	1	1	1	1
1	1	0	0	1	1	1
1	1	1	1	1	1	1
1	1	0	0	1	1	1
1	1	1	1	1	1	1
1	1	0	1	1	1	1
1	1	1	1	1	1	1
0	0	1	1	1	0	1
0	0	0	0	1	0	0
0	0	0	0	1	0	0
0	0	0	0	0	0	1
1	1	1	1	1	1	1
1	1	1	1	1	0	1
1	1	1	1	1	0	1
1	1	1	1	1	0	1
1	1	1	1	1	0	1
1	1	1	1	1	0	1
1	1	0	1	1	1	1
1	1	1	1	1	0	1
1	1	1	1	0	1	1
1	1	1	0	1	1	1
1	1	0	0	1	0	1
1	1	1	1	0	0	1
1	1	1	1	1	0	1
1	1	1	0	1	1	1
1	0	1	1	1	1	1
1	1	1	1	0	1	1
1	1	1	1	1	0	1
1	1	0	0	1	0	1
1	1	0	0	1	0	1
1	1	0	1	1	1	1
1	1	1	1	1	0	0
1	1	0	0	1	1	1
1	1	1	1	0	0	1
1	0	1	1	1	1	0
0	1	1	1	1	0	1
1	1	0	0	1	0	1
1	1	0	0	1	0	1
1	1	0	0	1	0	1
1	1	0	0	1	0	1
1	1	1	1	0	0	0
1	1	0	0	1	1	1
1	1	0	0	1	1	1
1	1	0	0	1	1	1
1	1	0	0	1	1	1
1	1	0	0	1	1	1
1	1	0	0	1	1	1
1	1	0	0	1	1	1
1	1	0	0	1	1	1
1	1	0	0	0	1	1
1	1	1	1	0	1	0
1	1	0	0	1	1	1
1	0	1	1	1	0	1
1	1	0	0	1	0	1
1	1	0	0	1	0	1
1	1	0	0	1	0	1
1	1	0	0	1	0	1
1	1	1	1	0	0	0
1	1	0	0	1	0	1
1	1	1	1	1	0	1
0	1	0	0	0	0	0
0	1	1	1	1	1	1
0	1	1	1	1	1	1
1	1	0	0	1	0	1
1	1	0	0	1	0	1
1	1	0	0	1	0	1
1	1	0	0	1	0	1
1	1	0	0	1	0	1
1	1	0	0	1	0	1
1	1	0	0	1	0	1
1	1	0	0	1	0	1
1	1	0	0	1	0	1
1	1	0	0	1	0	1
1	1	0	0	1	0	1
1	1	0	0	1	0	1
1	1	0	0	1	0	1
1	1	0	0	1	0	1
1	1	0	0	1	0	1
1	1	0	0	1	0	1
1	1	0	0	1	0	1
1	1	0	0	1	0	1
1	1	0	0	1	0	1
1	1	0	0	1	0	1
1	1	0	0	1	0	1
1	1	0	0	1	0	1
1	1	0	0	1	0	1
1	1	0	0	1	0	1
1	1	0	0	1	0	1
1	1	0	0	1	0	1
1	1	0	0	1	0	1
1	1	0	0	1	0	1
1	1	0	0	1	0	1
1	1	0	0	1	0	1
1	1	0	0	1	0	1
1	1	0	0	1	0	1
1	1	0	0	1	0	1
1	0	1	1	0	0	1
1	1	1	1	0	0	0
1	1	0	0	1	0	1
1	1	0	0	1	0	1
1	1	0	0	1	0	1
1	0	1	0	1	1	1
1	1	0	0	1	0	1
1	1	0	0	1	0	1
1	1	0	0	1	0	1
1	1	0	0	1	0	1
1	1	0	0	1	0	1
1	1	0	0	1	0	1
1	0	0	0	0	0	0
1	1	0	0	1	0	1
1	1	0	0	1	0	1
1	1	0	0	1	0	1
1	1	0	0	1	0	1
1	1	0	0	1	1	1
1	1	0	0	1	0	1
1	1	1	1	0	0	0
1	1	0	0	0	0	1
1	1	0	0	1	0	1
1	1	0	0	1	0	0
1	1	0	0	1	0	1
1	1	1	1	0	0	0
1	1	1	1	0	0	0
0	1	0	0	0	0	0
0	1	1	1	1	0	1
0	1	0	0	0	0	0
0	0	1	1	0	0	0
0	0	1	1	0	1	0
0	0	1	1	0	1	0
0	0	1	1	1	0	0
0	0	0	0	1	0	1
0	0	0	0	0	0	1
0	0	0	0	0	0	1
1	1	0	0	0	0	1
1	1	0	0	1	0	1
1	0	0	0	1	0	1
1	1	0	0	0	0	1
1	1	0	0	0	0	1
1	1	0	0	1	0	1
1	1	0	0	0	0	1
1	1	0	0	1	0	1
1	1	0	0	1	0	0
1	1	0	0	1	0	1
1	1	0	0	0	0	1
1	0	0	0	1	0	1
1	0	0	0	0	1	1
1	1	0	0	0	0	1
1	1	0	0	1	0	1
1	1	0	0	1	0	1
1	0	0	0	1	0	1
1	1	0	0	1	0	1
1	1	0	0	0	0	0
1	1	1	1	0	0	0
1	1	0	0	1	0	1
1	1	0	0	1	0	0
1	1	0	0	1	0	1
1	0	0	0	1	0	1
1	0	0	0	1	0	1
1	1	0	0	0	0	1
1	0	0	0	1	0	1
1	1	0	0	0	0	1
0	1	1	1	0	0	0
0	1	0	0	0	1	1
0	1	1	1	1	0	0
0	1	1	1	1	0	0
0	1	0	0	1	0	1
0	1	0	0	1	0	1
0	1	1	0	1	0	1
0	1	0	0	1	0	1
0	1	0	0	0	0	0
0	0	1	1	0	1	0
0	0	1	1	0	1	0
0	0	1	1	0	0	0
0	0	0	1	1	0	1
1	1	0	0	0	0	0
1	1	0	0	0	0	0
1	0	0	0	1	0	1
1	1	0	0	0	0	0
1	1	0	0	0	0	0
1	0	0	0	0	0	1
1	1	0	0	0	0	0
1	0	0	0	1	0	0
1	0	0	0	0	0	1
1	0	0	0	0	0	1
1	0	0	0	0	0	1
1	0	0	0	0	0	0
1	1	0	0	0	0	0
1	0	0	0	1	0	0
1	1	0	0	0	0	1
1	0	0	0	0	0	1
1	1	0	0	0	0	0
1	1	0	0	0	0	0
1	0	0	0	1	0	1
1	1	0	0	0	0	0
1	0	0	1	0	0	0
1	1	0	0	0	0	0
1	0	0	0	1	0	0
1	1	0	0	0	0	0
1	1	0	0	0	0	1
1	1	0	0	0	0	0
1	1	0	0	0	0	0
1	1	0	0	0	0	0
1	0	0	0	1	0	0
0	1	0	0	0	0	0
0	1	0	0	0	0	0
0	1	1	0	1	0	0
0	1	0	1	1	0	0
0	1	1	0	1	0	0
0	1	0	0	1	0	1
0	1	0	0	0	0	1
0	1	0	0	1	0	1
0	1	0	0	1	0	1
0	1	0	0	1	0	1
0	1	0	0	0	0	0
0	1	1	0	0	0	1
0	1	0	0	1	0	0
0	0	1	1	0	0	1
0	0	1	1	1	0	0
0	0	1	1	0	1	0
0	0	1	1	0	1	0
0	0	1	1	0	0	1
0	0	1	1	1	0	0
0	0	1	1	0	1	0
0	0	1	1	0	1	0
0	0	1	1	0	1	0
0	0	1	1	0	1	0
0	0	1	1	0	1	0
0	0	1	1	0	1	0
0	0	1	1	0	0	0
0	0	1	1	0	1	0
0	0	1	1	0	1	0
0	0	1	1	0	1	0
0	0	1	1	0	1	0
0	0	1	1	0	1	0
0	0	1	1	0	1	0
0	0	1	1	0	1	0
0	0	1	1	0	0	0
0	0	1	0	0	0	0
0	0	1	0	0	0	0
0	0	0	0	1	0	1
0	0	0	0	1	0	1
0	0	0	0	1	0	1
0	0	0	0	1	0	0
0	0	0	0	1	0	0
0	0	0	0	0	0	1
1	0	0	0	0	0	0
1	0	0	0	0	0	0
1	0	0	0	0	0	0
1	0	0	0	0	0	0
1	1	0	0	0	0	0
1	0	0	0	0	0	0
1	0	0	0	0	0	0
1	1	0	0	0	0	0
1	1	0	0	0	0	0
1	1	0	0	0	0	0
1	0	0	0	0	0	0
1	0	0	0	0	0	0
1	0	0	0	0	0	0
1	1	0	0	0	0	0
1	1	0	0	0	0	0
1	0	0	0	0	0	0
1	0	0	0	0	0	0
1	1	0	0	0	0	0
1	0	0	0	0	0	0
1	0	0	0	1	0	0
1	0	0	0	0	0	0
1	0	0	0	0	0	0
1	0	0	0	0	0	0
1	0	0	0	1	0	0
1	0	0	0	0	0	0
1	0	0	0	1	0	0
1	0	0	0	0	0	0
1	1	0	0	0	0	0
1	0	0	0	0	0	1
0	1	0	0	1	0	0
0	1	0	0	1	0	0
0	1	0	0	0	0	0
0	1	0	0	0	0	0
0	1	0	0	0	0	0
0	1	0	0	1	0	0
0	1	0	0	0	0	1
0	1	0	0	0	0	0
0	1	0	0	0	0	1
0	1	0	1	0	0	0
0	1	0	0	0	0	0
0	1	0	0	0	0	0
0	1	0	0	0	0	0
0	0	1	1	0	0	0
0	0	1	1	0	0	0
0	0	1	1	0	0	0
0	0	1	1	0	0	0
0	0	1	1	0	0	0
0	0	1	1	0	0	0
0	0	1	1	0	0	0
0	0	1	1	0	0	0
0	0	1	1	0	0	0
0	0	1	1	0	0	0
0	0	1	1	0	0	0
0	0	1	1	0	0	0
0	0	1	1	0	0	0
0	0	1	1	0	0	0
0	0	1	1	0	0	0
0	0	1	1	0	0	0
0	0	1	1	0	0	0
0	0	1	1	0	0	0
0	0	1	1	0	0	0
0	0	1	1	0	0	0
0	0	1	1	0	0	0
0	0	1	1	0	0	0
0	0	1	1	0	0	0
0	0	1	1	0	0	0
0	0	1	1	0	0	0
0	0	1	1	0	0	0
0	0	1	1	0	0	0
0	0	1	1	0	0	0
0	0	1	1	0	0	0
0	0	1	1	0	0	0
0	0	1	1	0	0	0
0	0	1	1	0	0	0
0	0	1	1	0	0	0
0	0	1	1	0	0	0
0	0	1	1	0	0	0
0	0	1	1	0	0	0
0	0	1	1	0	0	0
0	0	1	1	0	0	0
0	0	1	1	0	0	0
0	0	1	1	0	0	0
0	0	1	1	0	0	0
0	0	1	1	0	0	0
0	0	1	1	0	0	0
0	0	1	1	0	0	0
0	0	1	1	0	0	0
0	0	1	1	0	0	0
0	0	1	1	0	0	0
0	0	1	1	0	0	0
0	0	1	1	0	0	0
0	0	1	1	0	0	0
0	0	1	1	0	0	0
0	0	1	1	0	0	0
0	0	1	1	0	0	0
0	0	1	1	0	0	0
0	0	1	1	0	0	0
0	0	1	1	0	0	0
0	0	1	1	0	0	0
0	0	1	1	0	0	0
0	0	1	1	0	0	0
0	0	1	1	0	0	0
0	0	1	1	0	0	0
0	0	1	1	0	0	0
0	0	1	1	0	0	0
0	0	1	1	0	0	0
0	0	1	1	0	0	0
0	0	1	1	0	0	0
0	0	1	1	0	0	0
0	0	1	1	0	0	0
0	0	1	1	0	0	0
0	0	1	1	0	0	0
0	0	1	1	0	0	0
0	0	1	1	0	0	0
0	0	1	1	0	0	0
0	0	1	1	0	0	0
0	0	1	1	0	0	0
0	0	1	1	0	0	0
0	0	1	1	0	0	0
0	0	1	1	0	0	0
0	0	1	1	0	0	0
0	0	1	1	0	0	0
0	0	1	1	0	0	0
0	0	1	1	0	0	0
0	0	1	1	0	0	0
0	0	1	1	0	0	0
0	0	1	1	0	0	0
0	0	1	0	0	0	0
0	0	1	0	0	0	0
0	0	1	0	0	0	0
0	0	1	0	0	0	0
0	0	1	0	0	0	0
0	0	1	0	0	0	0
0	0	1	0	0	0	0
0	0	1	0	0	0	0
0	0	1	1	0	0	0
0	0	1	1	0	0	0
0	0	0	1	1	0	0
0	0	0	0	1	0	0
0	0	0	0	1	0	1
0	0	0	0	1	0	1
0	0	0	0	1	0	1
0	0	0	0	1	0	1
0	0	0	0	1	0	1
0	0	0	0	1	0	0
0	0	0	0	1	0	1
0	0	0	0	1	0	1
0	0	0	0	1	0	1
0	0	0	0	1	0	0
0	0	0	0	1	0	1
0	0	0	0	1	0	1
0	0	0	0	1	0	1
0	0	0	0	1	0	1
0	0	0	0	1	0	0
0	0	0	0	1	0	1
0	0	0	0	1	0	1
0	0	0	0	1	0	0
0	0	0	0	0	0	1
0	0	0	0	0	1	0
0	0	0	0	0	1	0
0	0	0	0	0	0	1

## Sheet: Fig2_CDE
Ec17 Progeny
Sex	Females																Males
EVE content	- - -	- -D-	- - -E	- -D-E	B- - -	B- -D-	B - - -E	B- -D-E	-C- -	-C-D-	-C- -E	-C-D-E	B-C- -	B-C-D-	B-C- -E	B-C-D-E	- - -	- -D-	- - -E	- -D-E	B- - -	B- -D-	B - - -E	B- -D-E	-C- -	-C-D-	-C- -E	-C-D-E	B-C- -	B-C-D-	B-C- -E	B-C-D-E	Total
Healthy	4	6	5	5	7	2	9	7	0	1	1	1	1	0	1	0	6	10	6	3	4	6	7	6	2	0	1	1	0	1	1	1	105
Sick	0	0	0	0	0	0	0	0	8	10	6	5	6	4	4	10	0	0	0	0	0	0	0	0	9	3	5	6	4	8	3	4	95
Total	4	6	5	5	7	2	9	7	8	11	7	6	7	4	5	10	6	10	6	3	4	6	7	6	11	3	6	7	4	9	4	5	200
Ec267 Progeny
Sex	Females								Males
EVE content	- - -I	- -H-	-G- -I	-G-H-	F- - -I	F- -H-	F-G- -I	F-G-H-	- - -I	- -H-	-G- -I	-G-H-	F- - -I	F- -H-	F-G- -I	F-G-H-	Total
Healthy	2	3	1	1	3	0	0	0	0	1	0	0	0	2	0	0	13
Sick	2	3	13	14	5	3	11	6	5	9	11	10	6	10	7	12	127
Total	4	6	14	15	8	3	11	6	5	10	11	10	6	12	7	12	140
Ec704 Progeny
Sex	Females				Males
EVE content	-	-B	I-	I-B	-	-B	I-	I-B	Total
Healthy	15	8	2	3	17	13	3	3	64
Sick	0	0	13	11	0	0	14	8	46
Total	15	8	15	14	17	13	17	11	110

## Sheet: Fig2_H
Strain	Biological replicate	RelativeCopyNb
DeltaEVE#1	1	0
DeltaEVE#1	2	0
DeltaEVE#1	3	0
DeltaEVE#2	1	0
DeltaEVE#2	2	0
DeltaEVE#2	3	0
apt control	1	1.46267
apt control	2	1.40726
apt control	3	1.71626
DeltaEVE#3	1	0
DeltaEVE#3	2	0
DeltaEVE#3	3	0
Wt	1	4.41552
Wt	2	5.0573
Wt	3	2.90717

## Sheet: Fig3_A
Temperature	Molecule	Coordinates_Chr16_bin1k	Normalized Coverage	NormalizedCoverage_SD
10	DNA	3200000	40243	NA
10	DNA	3201000	89578	NA
10	DNA	3202000	94598	NA
10	DNA	3203000	94267	NA
10	DNA	3204000	105500	NA
10	DNA	3205000	103751	NA
10	DNA	3206000	107166	NA
10	DNA	3207000	96386	NA
10	DNA	3208000	95867	NA
10	DNA	3209000	98053	NA
10	DNA	3210000	99258	NA
10	DNA	3211000	101464	NA
10	DNA	3212000	96089	NA
10	DNA	3213000	89715	NA
10	DNA	3214000	94843	NA
10	DNA	3215000	82741	NA
10	DNA	3216000	79390	NA
10	DNA	3217000	78085	NA
10	DNA	3218000	70838	NA
10	DNA	3219000	73104	NA
10	DNA	3220000	77083	NA
10	DNA	3221000	80994	NA
10	DNA	3222000	83037	NA
10	DNA	3223000	82677	NA
10	DNA	3224000	82630	NA
10	DNA	3225000	82101	NA
10	DNA	3226000	87364	NA
10	DNA	3227000	102667	NA
10	DNA	3228000	108799	NA
10	DNA	3229000	113463	NA
10	DNA	3230000	116150	NA
10	DNA	3231000	109270	NA
10	DNA	3232000	105709	NA
10	DNA	3233000	109460	NA
10	DNA	3234000	111356	NA
10	DNA	3235000	109713	NA
10	DNA	3236000	111330	NA
10	DNA	3237000	113617	NA
10	DNA	3238000	109841	NA
10	DNA	3239000	115483	NA
10	DNA	3240000	112785	NA
10	DNA	3241000	114684	NA
10	DNA	3242000	118682	NA
10	DNA	3243000	117219	NA
10	DNA	3244000	116837	NA
10	DNA	3245000	106990	NA
10	DNA	3246000	92156	NA
10	DNA	3247000	100035	NA
10	DNA	3248000	104670	NA
10	DNA	3249000	91034	NA
10	DNA	3250000	94483	NA
10	DNA	3251000	93411	NA
10	DNA	3252000	88167	NA
10	DNA	3253000	81162	NA
10	DNA	3254000	80803	NA
10	DNA	3255000	76410	NA
10	DNA	3256000	78813	NA
10	DNA	3257000	78543	NA
10	DNA	3258000	81587	NA
10	DNA	3259000	85139	NA
10	DNA	3260000	95179	NA
10	DNA	3261000	88967	NA
10	DNA	3262000	79385	NA
10	DNA	3263000	80270	NA
10	DNA	3264000	77184	NA
10	DNA	3265000	79866	NA
10	DNA	3266000	80210	NA
10	DNA	3267000	75736	NA
10	DNA	3268000	80455	NA
10	DNA	3269000	81729	NA
10	DNA	3270000	75845	NA
10	DNA	3271000	77210	NA
10	DNA	3272000	81292	NA
10	DNA	3273000	75564	NA
10	DNA	3274000	74743	NA
10	DNA	3275000	79090	NA
10	DNA	3276000	81887	NA
10	DNA	3277000	80074	NA
10	DNA	3278000	82943	NA
10	DNA	3279000	88005	NA
10	DNA	3280000	92345	NA
10	DNA	3281000	93142	NA
10	DNA	3282000	86092	NA
10	DNA	3283000	84852	NA
10	DNA	3284000	87395	NA
10	DNA	3285000	82900	NA
10	DNA	3286000	75247	NA
10	DNA	3287000	79298	NA
10	DNA	3288000	68269	NA
10	DNA	3289000	67830	NA
10	DNA	3290000	66779	NA
10	DNA	3291000	64619	NA
10	DNA	3292000	68213	NA
10	DNA	3293000	61560	NA
10	DNA	3294000	59077	NA
10	DNA	3295000	57441	NA
10	DNA	3296000	60714	NA
10	DNA	3297000	64766	NA
10	DNA	3298000	70394	NA
10	DNA	3299000	76566	NA
10	DNA	3300000	84921	NA
10	DNA	3301000	86012	NA
10	DNA	3302000	87550	NA
10	DNA	3303000	92675	NA
10	DNA	3304000	79726	NA
10	DNA	3305000	80582	NA
10	DNA	3306000	87321	NA
10	DNA	3307000	91551	NA
10	DNA	3308000	83210	NA
10	DNA	3309000	70286	NA
10	DNA	3310000	67385	NA
10	DNA	3311000	64117	NA
10	DNA	3312000	67836	NA
10	DNA	3313000	75010	NA
10	DNA	3314000	72480	NA
10	DNA	3315000	72599	NA
10	DNA	3316000	73283	NA
10	DNA	3317000	70670	NA
10	DNA	3318000	72879	NA
10	DNA	3319000	74701	NA
10	DNA	3320000	64566	NA
10	DNA	3321000	69287	NA
10	DNA	3322000	66097	NA
10	DNA	3323000	66772	NA
10	DNA	3324000	68417	NA
10	DNA	3325000	72252	NA
10	DNA	3326000	64863	NA
10	DNA	3327000	62816	NA
10	DNA	3328000	64577	NA
10	DNA	3329000	54914	NA
10	DNA	3330000	56370	NA
10	DNA	3331000	53598	NA
10	DNA	3332000	69876	NA
10	DNA	3333000	70957	NA
10	DNA	3334000	77631	NA
10	DNA	3335000	74340	NA
10	DNA	3336000	72065	NA
10	DNA	3337000	82782	NA
10	DNA	3338000	77830	NA
10	DNA	3339000	78977	NA
10	DNA	3340000	77435	NA
10	DNA	3341000	89759	NA
10	DNA	3342000	88084	NA
10	DNA	3343000	85763	NA
10	DNA	3344000	81553	NA
10	DNA	3345000	91218	NA
10	DNA	3346000	89368	NA
10	DNA	3347000	94608	NA
10	DNA	3348000	92001	NA
10	DNA	3349000	93258	NA
10	DNA	3350000	87800	NA
10	DNA	3351000	86985	NA
10	DNA	3352000	81018	NA
10	DNA	3353000	81403	NA
10	DNA	3354000	84597	NA
10	DNA	3355000	85145	NA
10	DNA	3356000	84968	NA
10	DNA	3357000	83685	NA
10	DNA	3358000	86008	NA
10	DNA	3359000	78565	NA
10	DNA	3360000	86129	NA
10	DNA	3361000	83622	NA
10	DNA	3362000	86753	NA
10	DNA	3363000	83566	NA
10	DNA	3364000	84268	NA
10	DNA	3365000	96548	NA
10	DNA	3366000	97447	NA
10	DNA	3367000	93412	NA
10	DNA	3368000	89625	NA
10	DNA	3369000	84282	NA
10	DNA	3370000	79357	NA
10	DNA	3371000	77048	NA
10	DNA	3372000	88400	NA
10	DNA	3373000	90463	NA
10	DNA	3374000	90581	NA
10	DNA	3375000	88410	NA
10	DNA	3376000	87392	NA
10	DNA	3377000	90380	NA
10	DNA	3378000	93381	NA
10	DNA	3379000	96610	NA
10	DNA	3380000	93744	NA
10	DNA	3381000	92720	NA
10	DNA	3382000	86188	NA
10	DNA	3383000	82174	NA
10	DNA	3384000	83181	NA
10	DNA	3385000	91312	NA
10	DNA	3386000	89280	NA
10	DNA	3387000	76682	NA
10	DNA	3388000	72689	NA
10	DNA	3389000	56888	NA
10	DNA	3390000	58674	NA
10	DNA	3391000	68640	NA
10	DNA	3392000	78489	NA
10	DNA	3393000	85736	NA
10	DNA	3394000	87124	NA
10	DNA	3395000	83518	NA
10	DNA	3396000	81588	NA
10	DNA	3397000	89299	NA
10	DNA	3398000	95681	NA
10	DNA	3399000	92719	NA
10	DNA	3400000	104182	NA
10	DNA	3401000	108743	NA
10	DNA	3402000	114407	NA
10	DNA	3403000	119191	NA
10	DNA	3404000	114417	NA
10	DNA	3405000	107934	NA
10	DNA	3406000	109035	NA
10	DNA	3407000	111490	NA
10	DNA	3408000	103850	NA
10	DNA	3409000	104653	NA
10	DNA	3410000	104267	NA
10	DNA	3411000	103293	NA
10	DNA	3412000	105336	NA
10	DNA	3413000	110902	NA
10	DNA	3414000	106576	NA
10	DNA	3415000	101753	NA
10	DNA	3416000	99771	NA
10	DNA	3417000	107724	NA
10	DNA	3418000	121211	NA
10	DNA	3419000	118171	NA
10	DNA	3420000	125339	NA
10	DNA	3421000	178228	NA
10	DNA	3422000	201803	NA
10	DNA	3423000	157806	NA
10	DNA	3424000	138495	NA
10	DNA	3425000	136707	NA
10	DNA	3426000	144010	NA
10	DNA	3427000	142975	NA
10	DNA	3428000	137712	NA
10	DNA	3429000	136079	NA
10	DNA	3430000	123486	NA
10	DNA	3431000	126846	NA
10	DNA	3432000	132949	NA
10	DNA	3433000	135057	NA
10	DNA	3434000	135128	NA
10	DNA	3435000	140729	NA
10	DNA	3436000	137635	NA
10	DNA	3437000	129886	NA
10	DNA	3438000	120722	NA
10	DNA	3439000	123581	NA
10	DNA	3440000	127000	NA
10	DNA	3441000	131398	NA
10	DNA	3442000	134197	NA
10	DNA	3443000	450730	NA
10	DNA	3444000	572525	NA
10	DNA	3445000	585364	NA
10	DNA	3446000	598718	NA
10	DNA	3447000	3900416	NA
10	DNA	3448000	7981229	NA
10	DNA	3449000	7995167	NA
10	DNA	3450000	7992638	NA
10	DNA	3451000	8009373	NA
10	DNA	3452000	8060823	NA
10	DNA	3453000	8127999	NA
10	DNA	3454000	8165645	NA
10	DNA	3455000	8145822	NA
10	DNA	3456000	8150556	NA
10	DNA	3457000	8137023	NA
10	DNA	3458000	8222030	NA
10	DNA	3459000	8203846	NA
10	DNA	3460000	8252411	NA
10	DNA	3461000	8281567	NA
10	DNA	3462000	8263318	NA
10	DNA	3463000	8265250	NA
10	DNA	3464000	8280893	NA
10	DNA	3465000	8215936	NA
10	DNA	3466000	8186458	NA
10	DNA	3467000	8127028	NA
10	DNA	3468000	8072957	NA
10	DNA	3469000	8060808	NA
10	DNA	3470000	8146614	NA
10	DNA	3471000	8170189	NA
10	DNA	3472000	8225411	NA
10	DNA	3473000	8293339	NA
10	DNA	3474000	8263375	NA
10	DNA	3475000	8290018	NA
10	DNA	3476000	8278008	NA
10	DNA	3477000	8247485	NA
10	DNA	3478000	8205491	NA
10	DNA	3479000	8170866	NA
10	DNA	3480000	8172085	NA
10	DNA	3481000	8224321	NA
10	DNA	3482000	8247780	NA
10	DNA	3483000	8250969	NA
10	DNA	3484000	8290517	NA
10	DNA	3485000	8270400	NA
10	DNA	3486000	8243161	NA
10	DNA	3487000	8215644	NA
10	DNA	3488000	8196630	NA
10	DNA	3489000	8142539	NA
10	DNA	3490000	8137574	NA
10	DNA	3491000	8075419	NA
10	DNA	3492000	8108220	NA
10	DNA	3493000	8094076	NA
10	DNA	3494000	8105054	NA
10	DNA	3495000	8061813	NA
10	DNA	3496000	8142925	NA
10	DNA	3497000	8174563	NA
10	DNA	3498000	8176875	NA
10	DNA	3499000	8182908	NA
10	DNA	3500000	8217193	NA
10	DNA	3501000	8099641	NA
10	DNA	3502000	8104748	NA
10	DNA	3503000	8044769	NA
10	DNA	3504000	8072174	NA
10	DNA	3505000	8064931	NA
10	DNA	3506000	8100196	NA
10	DNA	3507000	8149159	NA
10	DNA	3508000	8177375	NA
10	DNA	3509000	8153786	NA
10	DNA	3510000	8225189	NA
10	DNA	3511000	8231339	NA
10	DNA	3512000	8291534	NA
10	DNA	3513000	8337562	NA
10	DNA	3514000	8383398	NA
10	DNA	3515000	8371828	NA
10	DNA	3516000	8445439	NA
10	DNA	3517000	8496924	NA
10	DNA	3518000	8451059	NA
10	DNA	3519000	8481804	NA
10	DNA	3520000	8358479	NA
10	DNA	3521000	8304096	NA
10	DNA	3522000	8383725	NA
10	DNA	3523000	8357968	NA
10	DNA	3524000	8408977	NA
10	DNA	3525000	8394502	NA
10	DNA	3526000	8401250	NA
10	DNA	3527000	8437854	NA
10	DNA	3528000	8472091	NA
10	DNA	3529000	8482261	NA
10	DNA	3530000	8456145	NA
10	DNA	3531000	8395575	NA
10	DNA	3532000	8383350	NA
10	DNA	3533000	8292631	NA
10	DNA	3534000	8250472	NA
10	DNA	3535000	8158160	NA
10	DNA	3536000	8139855	NA
10	DNA	3537000	8144668	NA
10	DNA	3538000	8227684	NA
10	DNA	3539000	8225518	NA
10	DNA	3540000	8259593	NA
10	DNA	3541000	8219077	NA
10	DNA	3542000	8219220	NA
10	DNA	3543000	8244631	NA
10	DNA	3544000	8254978	NA
10	DNA	3545000	8182998	NA
10	DNA	3546000	8178893	NA
10	DNA	3547000	8165407	NA
10	DNA	3548000	8192498	NA
10	DNA	3549000	8212263	NA
10	DNA	3550000	8281293	NA
10	DNA	3551000	8233234	NA
10	DNA	3552000	8250844	NA
10	DNA	3553000	8202608	NA
10	DNA	3554000	8202612	NA
10	DNA	3555000	8195451	NA
10	DNA	3556000	8246140	NA
10	DNA	3557000	8273596	NA
10	DNA	3558000	8301526	NA
10	DNA	3559000	8321381	NA
10	DNA	3560000	8303915	NA
10	DNA	3561000	8244885	NA
10	DNA	3562000	8304280	NA
10	DNA	3563000	8318044	NA
10	DNA	3564000	8284568	NA
10	DNA	3565000	8284432	NA
10	DNA	3566000	8325228	NA
10	DNA	3567000	8394655	NA
10	DNA	3568000	8418251	NA
10	DNA	3569000	8386737	NA
10	DNA	3570000	8374034	NA
10	DNA	3571000	8341365	NA
10	DNA	3572000	8271149	NA
10	DNA	3573000	8249454	NA
10	DNA	3574000	8263200	NA
10	DNA	3575000	8253974	NA
10	DNA	3576000	8267690	NA
10	DNA	3577000	8283016	NA
10	DNA	3578000	8324239	NA
10	DNA	3579000	8317320	NA
10	DNA	3580000	8303268	NA
10	DNA	3581000	8249110	NA
10	DNA	3582000	8286616	NA
10	DNA	3583000	8237315	NA
10	DNA	3584000	8254268	NA
10	DNA	3585000	8242183	NA
10	DNA	3586000	8256088	NA
10	DNA	3587000	8243551	NA
10	DNA	3588000	8259698	NA
10	DNA	3589000	8301420	NA
10	DNA	3590000	8346569	NA
10	DNA	3591000	8363353	NA
10	DNA	3592000	8400556	NA
10	DNA	3593000	8385593	NA
10	DNA	3594000	8361049	NA
10	DNA	3595000	8269964	NA
10	DNA	3596000	8275221	NA
10	DNA	3597000	8249815	NA
10	DNA	3598000	8222937	NA
10	DNA	3599000	8195839	NA
10	DNA	3600000	8120256	NA
10	DNA	3601000	8063877	NA
10	DNA	3602000	8063510	NA
10	DNA	3603000	8002785	NA
10	DNA	3604000	8053822	NA
10	DNA	3605000	8081272	NA
10	DNA	3606000	8103437	NA
10	DNA	3607000	8088619	NA
10	DNA	3608000	8087205	NA
10	DNA	3609000	7995702	NA
10	DNA	3610000	7972633	NA
10	DNA	3611000	7935720	NA
10	DNA	3612000	7995392	NA
10	DNA	3613000	8009115	NA
10	DNA	3614000	8033742	NA
10	DNA	3615000	8026195	NA
10	DNA	3616000	8061766	NA
10	DNA	3617000	8019775	NA
10	DNA	3618000	7972219	NA
10	DNA	3619000	7938750	NA
10	DNA	3620000	7879940	NA
10	DNA	3621000	7801994	NA
10	DNA	3622000	7823759	NA
10	DNA	3623000	7711892	NA
10	DNA	3624000	7650487	NA
10	DNA	3625000	7655714	NA
10	DNA	3626000	7650732	NA
10	DNA	3627000	7594452	NA
10	DNA	3628000	7597488	NA
10	DNA	3629000	7578530	NA
10	DNA	3630000	7592055	NA
10	DNA	3631000	7573711	NA
10	DNA	3632000	7611960	NA
10	DNA	3633000	7552063	NA
10	DNA	3634000	7499233	NA
10	DNA	3635000	7497290	NA
10	DNA	3636000	7489565	NA
10	DNA	3637000	7408733	NA
10	DNA	3638000	7337806	NA
10	DNA	3639000	7243850	NA
10	DNA	3640000	7204981	NA
10	DNA	3641000	7108567	NA
10	DNA	3642000	7101823	NA
10	DNA	3643000	7031895	NA
10	DNA	3644000	7065709	NA
10	DNA	3645000	7008227	NA
10	DNA	3646000	6995702	NA
10	DNA	3647000	6975476	NA
10	DNA	3648000	6936290	NA
10	DNA	3649000	6867528	NA
10	DNA	3650000	6904388	NA
10	DNA	3651000	6900885	NA
10	DNA	3652000	6896093	NA
10	DNA	3653000	6827994	NA
10	DNA	3654000	6808977	NA
10	DNA	3655000	6778198	NA
10	DNA	3656000	6752730	NA
10	DNA	3657000	6749288	NA
10	DNA	3658000	6729203	NA
10	DNA	3659000	6690713	NA
10	DNA	3660000	6661811	NA
10	DNA	3661000	6585570	NA
10	DNA	3662000	6625609	NA
10	DNA	3663000	6622165	NA
10	DNA	3664000	6638878	NA
10	DNA	3665000	6630765	NA
10	DNA	3666000	6590839	NA
10	DNA	3667000	6548243	NA
10	DNA	3668000	6484919	NA
10	DNA	3669000	6428470	NA
10	DNA	3670000	6436224	NA
10	DNA	3671000	6417861	NA
10	DNA	3672000	6421066	NA
10	DNA	3673000	6373723	NA
10	DNA	3674000	6352073	NA
10	DNA	3675000	6292671	NA
10	DNA	3676000	6298056	NA
10	DNA	3677000	6285389	NA
10	DNA	3678000	6291923	NA
10	DNA	3679000	6245891	NA
10	DNA	3680000	6223847	NA
10	DNA	3681000	6201428	NA
10	DNA	3682000	6149305	NA
10	DNA	3683000	6108445	NA
10	DNA	3684000	6095290	NA
10	DNA	3685000	6054323	NA
10	DNA	3686000	6070861	NA
10	DNA	3687000	6039586	NA
10	DNA	3688000	5989652	NA
10	DNA	3689000	5978228	NA
10	DNA	3690000	5985489	NA
10	DNA	3691000	5960846	NA
10	DNA	3692000	5944821	NA
10	DNA	3693000	5936908	NA
10	DNA	3694000	5952937	NA
10	DNA	3695000	5927989	NA
10	DNA	3696000	5878147	NA
10	DNA	3697000	5819842	NA
10	DNA	3698000	5841689	NA
10	DNA	3699000	5737623	NA
10	DNA	3700000	5644127	NA
10	DNA	3701000	5602086	NA
10	DNA	3702000	5603731	NA
10	DNA	3703000	5551739	NA
10	DNA	3704000	5513582	NA
10	DNA	3705000	5494568	NA
10	DNA	3706000	5490590	NA
10	DNA	3707000	5445919	NA
10	DNA	3708000	5465015	NA
10	DNA	3709000	5445328	NA
10	DNA	3710000	5403857	NA
10	DNA	3711000	5321690	NA
10	DNA	3712000	5197856	NA
10	DNA	3713000	4772586	NA
10	DNA	3714000	4126551	NA
10	DNA	3715000	3280197	NA
10	DNA	3716000	4348751	NA
10	DNA	3717000	5105434	NA
10	DNA	3718000	5512661	NA
10	DNA	3719000	5697791	NA
10	DNA	3720000	5799132	NA
10	DNA	3721000	5837084	NA
10	DNA	3722000	5892590	NA
10	DNA	3723000	5873212	NA
10	DNA	3724000	5856942	NA
10	DNA	3725000	5815077	NA
10	DNA	3726000	5825046	NA
10	DNA	3727000	5789675	NA
10	DNA	3728000	5823886	NA
10	DNA	3729000	5823371	NA
10	DNA	3730000	5813907	NA
10	DNA	3731000	5795379	NA
10	DNA	3732000	5814923	NA
10	DNA	3733000	5836940	NA
10	DNA	3734000	5871980	NA
10	DNA	3735000	5853791	NA
10	DNA	3736000	5882273	NA
10	DNA	3737000	5842778	NA
10	DNA	3738000	5883876	NA
10	DNA	3739000	5909594	NA
10	DNA	3740000	5943920	NA
10	DNA	3741000	5991387	NA
10	DNA	3742000	6118067	NA
10	DNA	3743000	6224424	NA
10	DNA	3744000	6301521	NA
10	DNA	3745000	6296463	NA
10	DNA	3746000	6332194	NA
10	DNA	3747000	6368705	NA
10	DNA	3748000	6377229	NA
10	DNA	3749000	6355945	NA
10	DNA	3750000	6300666	NA
10	DNA	3751000	6236546	NA
10	DNA	3752000	6296362	NA
10	DNA	3753000	6332938	NA
10	DNA	3754000	6323497	NA
10	DNA	3755000	6292606	NA
10	DNA	3756000	6331332	NA
10	DNA	3757000	6357976	NA
10	DNA	3758000	6358717	NA
10	DNA	3759000	6307863	NA
10	DNA	3760000	6325072	NA
10	DNA	3761000	6358071	NA
10	DNA	3762000	6443411	NA
10	DNA	3763000	6415540	NA
10	DNA	3764000	6434367	NA
10	DNA	3765000	6416475	NA
10	DNA	3766000	6453725	NA
10	DNA	3767000	6475581	NA
10	DNA	3768000	6526785	NA
10	DNA	3769000	6541086	NA
10	DNA	3770000	6604454	NA
10	DNA	3771000	6590460	NA
10	DNA	3772000	6614672	NA
10	DNA	3773000	6637113	NA
10	DNA	3774000	6694736	NA
10	DNA	3775000	6689001	NA
10	DNA	3776000	6712291	NA
10	DNA	3777000	6709728	NA
10	DNA	3778000	6722003	NA
10	DNA	3779000	6721015	NA
10	DNA	3780000	6762907	NA
10	DNA	3781000	6782494	NA
10	DNA	3782000	6795929	NA
10	DNA	3783000	6864803	NA
10	DNA	3784000	6877977	NA
10	DNA	3785000	6851845	NA
10	DNA	3786000	6863171	NA
10	DNA	3787000	6839619	NA
10	DNA	3788000	6900967	NA
10	DNA	3789000	6858040	NA
10	DNA	3790000	6903188	NA
10	DNA	3791000	6874994	NA
10	DNA	3792000	6920553	NA
10	DNA	3793000	6945920	NA
10	DNA	3794000	6989534	NA
10	DNA	3795000	7068410	NA
10	DNA	3796000	7161614	NA
10	DNA	3797000	7214623	NA
10	DNA	3798000	7206285	NA
10	DNA	3799000	7222337	NA
10	DNA	3800000	7273261	NA
10	DNA	3801000	7329632	NA
10	DNA	3802000	7330193	NA
10	DNA	3803000	7353232	NA
10	DNA	3804000	7362106	NA
10	DNA	3805000	7302947	NA
10	DNA	3806000	7347300	NA
10	DNA	3807000	7369742	NA
10	DNA	3808000	7365850	NA
10	DNA	3809000	6995103	NA
10	DNA	3810000	115683	NA
10	DNA	3811000	111525	NA
10	DNA	3812000	101079	NA
10	DNA	3813000	94893	NA
10	DNA	3814000	99199	NA
10	DNA	3815000	94345	NA
10	DNA	3816000	94735	NA
10	DNA	3817000	98795	NA
10	DNA	3818000	96529	NA
10	DNA	3819000	101743	NA
10	DNA	3820000	103779	NA
10	DNA	3821000	101562	NA
10	DNA	3822000	104250	NA
10	DNA	3823000	101080	NA
10	DNA	3824000	97607	NA
10	DNA	3825000	97617	NA
10	DNA	3826000	90314	NA
10	DNA	3827000	87688	NA
10	DNA	3828000	90525	NA
10	DNA	3829000	93526	NA
10	DNA	3830000	97968	NA
10	DNA	3831000	109405	NA
10	DNA	3832000	110831	NA
10	DNA	3833000	110375	NA
10	DNA	3834000	112411	NA
10	DNA	3835000	113076	NA
10	DNA	3836000	112780	NA
10	DNA	3837000	116466	NA
10	DNA	3838000	106706	NA
10	DNA	3839000	95033	NA
10	DNA	3840000	96625	NA
10	DNA	3841000	97698	NA
10	DNA	3842000	100038	NA
10	DNA	3843000	96253	NA
10	DNA	3844000	94867	NA
10	DNA	3845000	91823	NA
10	DNA	3846000	99788	NA
10	DNA	3847000	91027	NA
10	DNA	3848000	95146	NA
10	DNA	3849000	99985	NA
10	DNA	3850000	108096	NA
10	DNA	3851000	112216	NA
10	DNA	3852000	98348	NA
10	DNA	3853000	91811	NA
10	DNA	3854000	88323	NA
10	DNA	3855000	86317	NA
10	DNA	3856000	78496	NA
10	DNA	3857000	81274	NA
10	DNA	3858000	81830	NA
10	DNA	3859000	82242	NA
10	DNA	3860000	77557	NA
10	DNA	3861000	74455	NA
10	DNA	3862000	75908	NA
10	DNA	3863000	73699	NA
10	DNA	3864000	84508	NA
10	DNA	3865000	90412	NA
10	DNA	3866000	93245	NA
10	DNA	3867000	88498	NA
10	DNA	3868000	94558	NA
10	DNA	3869000	104405	NA
10	DNA	3870000	97770	NA
10	DNA	3871000	84065	NA
10	DNA	3872000	78839	NA
10	DNA	3873000	83949	NA
10	DNA	3874000	82868	NA
10	DNA	3875000	75211	NA
10	DNA	3876000	70855	NA
10	DNA	3877000	67147	NA
10	DNA	3878000	77668	NA
10	DNA	3879000	82672	NA
10	DNA	3880000	82948	NA
10	DNA	3881000	81675	NA
10	DNA	3882000	94161	NA
10	DNA	3883000	104600	NA
10	DNA	3884000	100531	NA
10	DNA	3885000	106994	NA
10	DNA	3886000	105895	NA
10	DNA	3887000	98400	NA
10	DNA	3888000	93482	NA
10	DNA	3889000	96123	NA
10	DNA	3890000	95128	NA
10	DNA	3891000	87384	NA
10	DNA	3892000	87824	NA
10	DNA	3893000	87392	NA
10	DNA	3894000	89598	NA
10	DNA	3895000	86562	NA
10	DNA	3896000	89151	NA
10	DNA	3897000	88251	NA
10	DNA	3898000	90841	NA
10	DNA	3899000	96178	NA
10	DNA	3900000	100921	NA
10	DNA	3901000	103529	NA
10	DNA	3902000	97923	NA
10	DNA	3903000	99185	NA
10	DNA	3904000	98435	NA
10	DNA	3905000	104566	NA
10	DNA	3906000	102504	NA
10	DNA	3907000	93724	NA
10	DNA	3908000	99629	NA
10	DNA	3909000	106053	NA
10	DNA	3910000	104665	NA
10	DNA	3911000	97422	NA
10	DNA	3912000	101137	NA
10	DNA	3913000	103744	NA
10	DNA	3914000	111334	NA
10	DNA	3915000	102316	NA
10	DNA	3916000	97891	NA
10	DNA	3917000	100452	NA
10	DNA	3918000	102413	NA
10	DNA	3919000	95114	NA
10	DNA	3920000	86130	NA
10	DNA	3921000	89387	NA
10	DNA	3922000	93798	NA
10	DNA	3923000	97265	NA
10	DNA	3924000	88290	NA
10	DNA	3925000	76289	NA
10	DNA	3926000	68699	NA
10	DNA	3927000	68619	NA
10	DNA	3928000	78367	NA
10	DNA	3929000	80764	NA
10	DNA	3930000	89440	NA
10	DNA	3931000	82925	NA
10	DNA	3932000	84253	NA
10	DNA	3933000	76561	NA
10	DNA	3934000	80213	NA
10	DNA	3935000	82069	NA
10	DNA	3936000	93546	NA
10	DNA	3937000	100527	NA
10	DNA	3938000	94153	NA
10	DNA	3939000	87422	NA
10	DNA	3940000	89462	NA
10	DNA	3941000	83752	NA
10	DNA	3942000	90591	NA
10	DNA	3943000	86085	NA
10	DNA	3944000	77409	NA
10	DNA	3945000	75971	NA
10	DNA	3946000	76147	NA
10	DNA	3947000	81876	NA
10	DNA	3948000	86936	NA
10	DNA	3949000	92910	NA
10	DNA	3950000	98200	NA
10	DNA	3951000	102103	NA
10	DNA	3952000	103623	NA
10	DNA	3953000	99591	NA
10	DNA	3954000	96074	NA
10	DNA	3955000	87849	NA
10	DNA	3956000	94985	NA
10	DNA	3957000	103147	NA
10	DNA	3958000	99660	NA
10	DNA	3959000	97393	NA
10	DNA	3960000	100501	NA
10	DNA	3961000	96587	NA
10	DNA	3962000	98195	NA
10	DNA	3963000	105280	NA
10	DNA	3964000	106975	NA
10	DNA	3965000	102745	NA
10	DNA	3966000	106810	NA
10	DNA	3967000	105674	NA
10	DNA	3968000	109786	NA
10	DNA	3969000	106202	NA
10	DNA	3970000	99743	NA
10	DNA	3971000	102491	NA
10	DNA	3972000	105729	NA
10	DNA	3973000	104338	NA
10	DNA	3974000	98259	NA
10	DNA	3975000	105884	NA
10	DNA	3976000	108252	NA
10	DNA	3977000	105516	NA
10	DNA	3978000	96447	NA
10	DNA	3979000	98674	NA
10	DNA	3980000	97106	NA
10	DNA	3981000	101473	NA
10	DNA	3982000	91038	NA
10	DNA	3983000	91452	NA
10	DNA	3984000	87273	NA
10	DNA	3985000	89418	NA
10	DNA	3986000	96580	NA
10	DNA	3987000	104730	NA
10	DNA	3988000	105447	NA
10	DNA	3989000	95883	NA
10	DNA	3990000	96879	NA
10	DNA	3991000	96759	NA
10	DNA	3992000	85740	NA
10	DNA	3993000	88928	NA
10	DNA	3994000	92306	NA
10	DNA	3995000	90389	NA
10	DNA	3996000	101600	NA
10	DNA	3997000	95930	NA
10	DNA	3998000	88256	NA
10	DNA	3999000	94624	NA
10	DNA	4000000	48698	NA
10	RNA	3200000	0	0
20	RNA	3200000	0.182923	0.257128
10	RNA	3201000	2.71848	0.968559
20	RNA	3201000	13.3016	3.60721
10	RNA	3202000	0.324545	0.130544
20	RNA	3202000	0.795376	0.287558
10	RNA	3203000	0.925046	0.355443
20	RNA	3203000	3.30755	1.07878
10	RNA	3204000	2.28736	1.30656
20	RNA	3204000	2.63339	2.00949
10	RNA	3205000	17.4553	1.8543
20	RNA	3205000	22.3053	4.77254
10	RNA	3206000	9.35852	2.1758
20	RNA	3206000	10.753	1.3034
10	RNA	3207000	8.33189	2.2572
20	RNA	3207000	10.8762	3.8896
10	RNA	3208000	7.82489	3.20961
20	RNA	3208000	11.3528	1.22945
10	RNA	3209000	25.9693	7.97493
20	RNA	3209000	86.2769	20.1758
10	RNA	3210000	0	0
20	RNA	3210000	0.468978	0.477115
10	RNA	3211000	16.2576	2.20731
20	RNA	3211000	55.922	16.0682
10	RNA	3212000	25.8492	3.10913
20	RNA	3212000	80.4914	21.6464
10	RNA	3213000	0.778692	0.441216
20	RNA	3213000	1.45343	0.827477
10	RNA	3214000	34.4965	6.64963
20	RNA	3214000	108.971	22.4304
10	RNA	3215000	22.3735	5.45658
20	RNA	3215000	69.4311	11.8431
10	RNA	3216000	52.8958	15.1154
20	RNA	3216000	167.124	27.0756
10	RNA	3217000	150.339	29.243
20	RNA	3217000	479.552	76.788
10	RNA	3218000	49.4694	9.69083
20	RNA	3218000	154.52	12.3965
10	RNA	3219000	150.874	25.5535
20	RNA	3219000	495.495	57.9362
10	RNA	3220000	35.5541	8.87804
20	RNA	3220000	172.825	36.8143
10	RNA	3221000	0	0
20	RNA	3221000	0	0
10	RNA	3222000	0.0741782	0.12848
20	RNA	3222000	0	0
10	RNA	3223000	0.644186	0.174536
20	RNA	3223000	0.235401	0.0758495
10	RNA	3224000	1.50865	1.17311
20	RNA	3224000	0.81878	1.01545
10	RNA	3225000	0.60204	0.416946
20	RNA	3225000	0.151034	0.261598
10	RNA	3226000	3.06623	0.861179
20	RNA	3226000	0.865515	0.710919
10	RNA	3227000	3.46918	0.886423
20	RNA	3227000	2.52639	2.39827
10	RNA	3228000	17.8895	1.32749
20	RNA	3228000	16.7555	3.87207
10	RNA	3229000	6.57751	0.346497
20	RNA	3229000	7.53585	2.0217
10	RNA	3230000	2.77162	0.527131
20	RNA	3230000	3.45929	0.618028
10	RNA	3231000	9.6219	2.03024
20	RNA	3231000	8.30325	0.85932
10	RNA	3232000	5.05583	1.73885
20	RNA	3232000	4.76882	1.45688
10	RNA	3233000	14.0254	3.93303
20	RNA	3233000	16.0239	2.62364
10	RNA	3234000	9.65299	1.22541
20	RNA	3234000	11.6617	4.00004
10	RNA	3235000	0	0
20	RNA	3235000	0	0
10	RNA	3236000	0	0
20	RNA	3236000	0	0
10	RNA	3237000	0.0787409	0.136383
20	RNA	3237000	0	0
10	RNA	3238000	0	0
20	RNA	3238000	0	0
10	RNA	3239000	0.0905889	0.110494
20	RNA	3239000	0	0
10	RNA	3240000	0.220073	0.373547
20	RNA	3240000	0	0
10	RNA	3241000	8.93025	0.998725
20	RNA	3241000	20.3338	3.0694
10	RNA	3242000	17.8739	2.14554
20	RNA	3242000	45.835	4.57639
10	RNA	3243000	2.25883	0.403273
20	RNA	3243000	9.00149	2.45776
10	RNA	3244000	1.33772	0.585356
20	RNA	3244000	5.23313	1.73396
10	RNA	3245000	3.80011	1.61284
20	RNA	3245000	11.1761	0.869197
10	RNA	3246000	3.73858	1.0947
20	RNA	3246000	11.4962	3.021
10	RNA	3247000	6.9409	1.1382
20	RNA	3247000	19.4346	3.93875
10	RNA	3248000	9.15756	3.16525
20	RNA	3248000	34.205	6.63442
10	RNA	3249000	1.13007	0.51559
20	RNA	3249000	3.62326	1.08448
10	RNA	3250000	0.699464	0.485751
20	RNA	3250000	2.46223	0.494585
10	RNA	3251000	12.4924	3.23145
20	RNA	3251000	24.3779	3.45676
10	RNA	3252000	11.6742	4.02227
20	RNA	3252000	26.9249	3.35784
10	RNA	3253000	5.24787	1.98535
20	RNA	3253000	11.3207	4.48836
10	RNA	3254000	13.0091	3.58309
20	RNA	3254000	18.7066	1.55418
10	RNA	3255000	3.75871	0.682191
20	RNA	3255000	7.61751	0.933817
10	RNA	3256000	1.46386	0.538714
20	RNA	3256000	6.18721	1.80592
10	RNA	3257000	3.22764	1.76895
20	RNA	3257000	7.59901	1.23134
10	RNA	3258000	1.75785	0.696517
20	RNA	3258000	2.75636	0.643211
10	RNA	3259000	1.84847	0.704167
20	RNA	3259000	3.81279	0.260887
10	RNA	3260000	2.73738	0.913035
20	RNA	3260000	6.28237	0.598243
10	RNA	3261000	1.73481	0.494221
20	RNA	3261000	3.1264	0.704836
10	RNA	3262000	2.96907	0.274963
20	RNA	3262000	5.02694	0.409942
10	RNA	3263000	1.95451	0.452793
20	RNA	3263000	4.45225	1.38929
10	RNA	3264000	1.14814	0.34174
20	RNA	3264000	2.67443	0.989229
10	RNA	3265000	1.04653	0.508159
20	RNA	3265000	0.771084	0.500906
10	RNA	3266000	1.6527	0.425987
20	RNA	3266000	2.22032	1.00082
10	RNA	3267000	1.56708	0.782618
20	RNA	3267000	2.49171	0.284724
10	RNA	3268000	0	0
20	RNA	3268000	0.202514	0.187148
10	RNA	3269000	10.928	1.74272
20	RNA	3269000	15.7412	2.85336
10	RNA	3270000	0.678036	0.403345
20	RNA	3270000	0.821352	0.149002
10	RNA	3271000	18.8903	3.10522
20	RNA	3271000	24.1306	0.608772
10	RNA	3272000	4.03342	0.316236
20	RNA	3272000	4.08437	0.810796
10	RNA	3273000	14.6569	2.40691
20	RNA	3273000	15.3507	3.16563
10	RNA	3274000	20.1501	4.5075
20	RNA	3274000	20.7072	3.16512
10	RNA	3275000	22.8406	1.26828
20	RNA	3275000	35.2548	7.44037
10	RNA	3276000	35.0608	4.88884
20	RNA	3276000	44.3959	9.13313
10	RNA	3277000	49.1571	10.8326
20	RNA	3277000	54.8794	3.80437
10	RNA	3278000	26.2751	0.0664972
20	RNA	3278000	70.9262	5.18451
10	RNA	3279000	7.10084	2.2723
20	RNA	3279000	60.7326	4.33825
10	RNA	3280000	5.81654	1.57857
20	RNA	3280000	53.2097	5.01513
10	RNA	3281000	6.30752	2.24094
20	RNA	3281000	45.5395	9.30012
10	RNA	3282000	18.7239	1.91837
20	RNA	3282000	148.469	12.505
10	RNA	3283000	18.544	5.25762
20	RNA	3283000	31.2035	2.25548
10	RNA	3284000	1.02044	0.69766
20	RNA	3284000	2.09151	0.691749
10	RNA	3285000	4.89614	0.816171
20	RNA	3285000	4.53554	1.82215
10	RNA	3286000	6.32172	1.37335
20	RNA	3286000	3.88219	1.22373
10	RNA	3287000	14.0212	1.54227
20	RNA	3287000	8.28986	1.79895
10	RNA	3288000	9.30616	0.801082
20	RNA	3288000	4.52614	1.70503
10	RNA	3289000	4.62873	1.0436
20	RNA	3289000	3.36718	1.5975
10	RNA	3290000	34.7086	5.07522
20	RNA	3290000	19.4382	6.74751
10	RNA	3291000	79.3623	9.99647
20	RNA	3291000	49.6314	10.8729
10	RNA	3292000	13.7134	3.75302
20	RNA	3292000	18.6555	3.13032
10	RNA	3293000	13.8839	3.84171
20	RNA	3293000	40.889	5.83451
10	RNA	3294000	12.4922	0.527176
20	RNA	3294000	29.1713	5.00028
10	RNA	3295000	2.16925	1.14214
20	RNA	3295000	4.64182	0.168236
10	RNA	3296000	4.41975	1.06452
20	RNA	3296000	8.0583	2.02761
10	RNA	3297000	4.73671	1.49836
20	RNA	3297000	13.1017	2.4955
10	RNA	3298000	9.38048	0.603325
20	RNA	3298000	27.6036	0.517083
10	RNA	3299000	6.89428	0.636542
20	RNA	3299000	8.52019	2.98379
10	RNA	3300000	5.13186	1.70441
20	RNA	3300000	4.42319	1.04972
10	RNA	3301000	14.6146	3.64377
20	RNA	3301000	24.7425	1.76519
10	RNA	3302000	2.3461	1.52967
20	RNA	3302000	5.12314	1.72153
10	RNA	3303000	19.7668	0.692156
20	RNA	3303000	45.8162	5.50718
10	RNA	3304000	0.456094	0.230167
20	RNA	3304000	1.48716	0.691706
10	RNA	3305000	0.698691	0.301875
20	RNA	3305000	1.39849	1.21131
10	RNA	3306000	1.34891	0.968509
20	RNA	3306000	0.451052	0.323877
10	RNA	3307000	20.1627	2.74975
20	RNA	3307000	36.6001	2.85493
10	RNA	3308000	16.4949	2.8096
20	RNA	3308000	30.9548	7.94114
10	RNA	3309000	26.8139	3.95883
20	RNA	3309000	48.4809	8.19394
10	RNA	3310000	10.901	1.9213
20	RNA	3310000	22.2694	4.38099
10	RNA	3311000	16.3019	3.37595
20	RNA	3311000	30.4239	4.36722
10	RNA	3312000	15.4156	1.61433
20	RNA	3312000	34.2256	6.76995
10	RNA	3313000	21.9432	2.55401
20	RNA	3313000	38.7969	7.263
10	RNA	3314000	45.2188	9.73357
20	RNA	3314000	69.154	8.41784
10	RNA	3315000	63.6869	11.6367
20	RNA	3315000	92.4379	15.1859
10	RNA	3316000	44.492	7.75471
20	RNA	3316000	61.9856	6.09741
10	RNA	3317000	87.8527	15.2023
20	RNA	3317000	112.198	11.513
10	RNA	3318000	0.0213692	0.0370126
20	RNA	3318000	0.0900201	0.155919
10	RNA	3319000	27.4278	1.4653
20	RNA	3319000	42.6016	4.0196
10	RNA	3320000	17.5676	0.93509
20	RNA	3320000	26.9018	3.22173
10	RNA	3321000	9.76001	1.28945
20	RNA	3321000	13.4567	2.80261
10	RNA	3322000	10.6842	2.43603
20	RNA	3322000	19.1253	1.2155
10	RNA	3323000	1.60719	0.439599
20	RNA	3323000	3.48162	0.860332
10	RNA	3324000	0.462809	0.282861
20	RNA	3324000	0.335159	0.547077
10	RNA	3325000	4.05085	0.0915204
20	RNA	3325000	8.67716	0.858931
10	RNA	3326000	17.4165	2.3575
20	RNA	3326000	41.606	4.31113
10	RNA	3327000	8.81167	2.26579
20	RNA	3327000	20.3751	2.50804
10	RNA	3328000	16.806	2.08876
20	RNA	3328000	36.2177	1.55769
10	RNA	3329000	11.7978	3.59143
20	RNA	3329000	23.8864	3.63236
10	RNA	3330000	4.78627	1.28628
20	RNA	3330000	8.81726	0.68917
10	RNA	3331000	14.9222	4.08138
20	RNA	3331000	30.2474	1.28601
10	RNA	3332000	6.21579	0.527706
20	RNA	3332000	14.1214	0.815971
10	RNA	3333000	18.4501	1.83335
20	RNA	3333000	41.4192	4.07087
10	RNA	3334000	17.1979	4.35395
20	RNA	3334000	32.3245	2.83933
10	RNA	3335000	28.275	4.68355
20	RNA	3335000	52.1551	3.18858
10	RNA	3336000	0.237007	0.410509
20	RNA	3336000	0.168213	0.291354
10	RNA	3337000	0.975988	0.395614
20	RNA	3337000	1.26644	0.225558
10	RNA	3338000	0	0
20	RNA	3338000	0	0
10	RNA	3339000	0.0117719	0.0203895
20	RNA	3339000	0	0
10	RNA	3340000	21.1588	3.80899
20	RNA	3340000	27.0332	4.70454
10	RNA	3341000	5.56312	0.449838
20	RNA	3341000	5.91424	0.689926
10	RNA	3342000	3.02502	0.290036
20	RNA	3342000	5.12046	0.560112
10	RNA	3343000	4.70941	0.49957
20	RNA	3343000	9.0928	2.07199
10	RNA	3344000	1.69905	0.414445
20	RNA	3344000	2.62318	0.270278
10	RNA	3345000	3.54166	0.506112
20	RNA	3345000	5.27501	0.606376
10	RNA	3346000	14.2961	4.27912
20	RNA	3346000	20.135	4.84494
10	RNA	3347000	19.5474	2.48852
20	RNA	3347000	34.1578	7.93161
10	RNA	3348000	0.161817	0.117922
20	RNA	3348000	0.113525	0.196632
10	RNA	3349000	0.222043	0.38459
20	RNA	3349000	0.0375084	0.0649664
10	RNA	3350000	16.3004	1.96015
20	RNA	3350000	27.4453	2.93122
10	RNA	3351000	24.232	3.24379
20	RNA	3351000	38.0558	5.98958
10	RNA	3352000	25.0991	2.13304
20	RNA	3352000	40.5898	3.68145
10	RNA	3353000	4.78965	0.818211
20	RNA	3353000	8.28524	1.74708
10	RNA	3354000	6.76387	0.275635
20	RNA	3354000	13.1952	2.05087
10	RNA	3355000	12.1183	1.00348
20	RNA	3355000	17.7623	4.82547
10	RNA	3356000	14.2006	3.6345
20	RNA	3356000	22.0116	3.87612
10	RNA	3357000	71.6431	4.00205
20	RNA	3357000	108.15	9.0094
10	RNA	3358000	26.8818	1.95085
20	RNA	3358000	38.2491	2.56729
10	RNA	3359000	61.5026	7.79095
20	RNA	3359000	85.3458	6.9537
10	RNA	3360000	29.4018	3.56102
20	RNA	3360000	40.2278	0.660186
10	RNA	3361000	3.55007	0.864173
20	RNA	3361000	13.0453	0.652582
10	RNA	3362000	3.01996	1.82835
20	RNA	3362000	10.4343	1.707
10	RNA	3363000	2.87262	0.342182
20	RNA	3363000	13.0042	1.81549
10	RNA	3364000	1.48654	0.911994
20	RNA	3364000	9.81499	0.490485
10	RNA	3365000	2.42186	0.268312
20	RNA	3365000	7.70329	1.59027
10	RNA	3366000	1.41239	0.112971
20	RNA	3366000	6.45722	2.05305
10	RNA	3367000	2.6095	0.493509
20	RNA	3367000	8.68347	4.3591
10	RNA	3368000	2.6437	1.28992
20	RNA	3368000	9.05825	2.61858
10	RNA	3369000	0.599298	0.355327
20	RNA	3369000	2.16501	0.890084
10	RNA	3370000	4.10641	0.569367
20	RNA	3370000	13.6951	2.93536
10	RNA	3371000	7.48632	0.521788
20	RNA	3371000	21.0937	2.23839
10	RNA	3372000	2.1541	0.350813
20	RNA	3372000	4.68705	2.43754
10	RNA	3373000	0.983295	0.858093
20	RNA	3373000	0.158972	0.275348
10	RNA	3374000	9.84977	2.25807
20	RNA	3374000	22.3347	5.85321
10	RNA	3375000	5.42877	1.9786
20	RNA	3375000	13.5783	3.84528
10	RNA	3376000	3.74488	0.64113
20	RNA	3376000	11.0897	5.13445
10	RNA	3377000	2.22325	0.738692
20	RNA	3377000	6.17018	1.74251
10	RNA	3378000	1.50043	0.817719
20	RNA	3378000	2.65379	0.945797
10	RNA	3379000	1.43779	0.347363
20	RNA	3379000	3.4195	1.46506
10	RNA	3380000	2.87164	0.182473
20	RNA	3380000	8.17386	1.60168
10	RNA	3381000	4.18903	0.638853
20	RNA	3381000	9.02419	0.955447
10	RNA	3382000	2.57808	0.80925
20	RNA	3382000	5.1681	0.137252
10	RNA	3383000	2.57601	0.365479
20	RNA	3383000	4.31437	2.02223
10	RNA	3384000	2.05726	0.783418
20	RNA	3384000	4.57329	1.59642
10	RNA	3385000	8.51455	0.981169
20	RNA	3385000	13.3943	2.38853
10	RNA	3386000	3.21457	0.329704
20	RNA	3386000	3.49304	0.753017
10	RNA	3387000	4.329	1.13927
20	RNA	3387000	7.00953	0.330319
10	RNA	3388000	5.58994	1.16045
20	RNA	3388000	7.13025	2.84372
10	RNA	3389000	0.344281	0.116407
20	RNA	3389000	0.23102	0.227392
10	RNA	3390000	2.2604	0.864085
20	RNA	3390000	3.30245	1.26887
10	RNA	3391000	14.6623	3.2853
20	RNA	3391000	18.821	2.86776
10	RNA	3392000	8.45063	2.64246
20	RNA	3392000	11.9574	3.10753
10	RNA	3393000	1.20043	0.275046
20	RNA	3393000	1.8264	0.969376
10	RNA	3394000	0.270591	0.178287
20	RNA	3394000	0.366005	0.260125
10	RNA	3395000	0.836421	0.602871
20	RNA	3395000	0.0535119	0.0926854
10	RNA	3396000	1.34136	0.960621
20	RNA	3396000	1.16446	1.04446
10	RNA	3397000	3.51702	1.017
20	RNA	3397000	0.356255	0.309957
10	RNA	3398000	0.519886	0.295234
20	RNA	3398000	0	0
10	RNA	3399000	0.133007	0.123581
20	RNA	3399000	0	0
10	RNA	3400000	0.0112487	0.0194833
20	RNA	3400000	0	0
10	RNA	3401000	0.387879	0.176987
20	RNA	3401000	0	0
10	RNA	3402000	0.75284	0.0733023
20	RNA	3402000	0	0
10	RNA	3403000	50.252	6.38138
20	RNA	3403000	75.4984	11.1062
10	RNA	3404000	11.0007	1.35712
20	RNA	3404000	19.3093	2.7582
10	RNA	3405000	12.0477	1.37801
20	RNA	3405000	21.3272	4.16692
10	RNA	3406000	17.6621	0.705104
20	RNA	3406000	34.2278	2.07408
10	RNA	3407000	16.6633	0.861072
20	RNA	3407000	33.8215	2.82259
10	RNA	3408000	23.511	1.44478
20	RNA	3408000	46.1025	4.37128
10	RNA	3409000	15.5931	1.36116
20	RNA	3409000	21.0077	1.93915
10	RNA	3410000	17.4239	4.94821
20	RNA	3410000	21.3881	2.03564
10	RNA	3411000	8.6702	1.60016
20	RNA	3411000	15.3001	2.73685
10	RNA	3412000	10.0027	1.62702
20	RNA	3412000	15.6586	0.813415
10	RNA	3413000	6.53901	1.52985
20	RNA	3413000	11.4959	0.777381
10	RNA	3414000	6.24133	0.8059
20	RNA	3414000	12.3361	1.83013
10	RNA	3415000	16.9141	0.704159
20	RNA	3415000	32.895	3.47155
10	RNA	3416000	1.96944	0.437513
20	RNA	3416000	0.238458	0.413022
10	RNA	3417000	11.0741	2.79523
20	RNA	3417000	12.0572	1.56317
10	RNA	3418000	0.134977	0.0830177
20	RNA	3418000	0.783968	0.118395
10	RNA	3419000	2.12519	0.400289
20	RNA	3419000	2.37695	0.650344
10	RNA	3420000	0.00235438	0.0040779
20	RNA	3420000	0.16663	0.249192
10	RNA	3421000	51.2678	9.69743
20	RNA	3421000	86.9878	17.2388
10	RNA	3422000	167.563	18.1272
20	RNA	3422000	263.63	44.8918
10	RNA	3423000	1.86128	0.497779
20	RNA	3423000	1.52001	0.63096
10	RNA	3424000	5.99675	2.26295
20	RNA	3424000	1.11529	1.04941
10	RNA	3425000	3.185	0.314671
20	RNA	3425000	1.0088	0.739511
10	RNA	3426000	4.09938	1.07171
20	RNA	3426000	0.390157	0.355309
10	RNA	3427000	2.11188	1.45821
20	RNA	3427000	0.50464	0.874062
10	RNA	3428000	4.12936	0.139987
20	RNA	3428000	0.495399	0.504894
10	RNA	3429000	76.7003	15.0969
20	RNA	3429000	9.95802	1.9731
10	RNA	3430000	118.96	24.8368
20	RNA	3430000	14.0676	3.1491
10	RNA	3431000	20.8818	3.06214
20	RNA	3431000	3.49329	0.692178
10	RNA	3432000	20.443	3.79602
20	RNA	3432000	4.22387	1.11916
10	RNA	3433000	4.56683	1.64601
20	RNA	3433000	0.656232	0.726749
10	RNA	3434000	38.4315	0.657292
20	RNA	3434000	48.0101	5.1497
10	RNA	3435000	40.3308	10.133
20	RNA	3435000	42.2838	11.399
10	RNA	3436000	10.0582	2.21111
20	RNA	3436000	4.9832	2.40766
10	RNA	3437000	6.42759	2.5334
20	RNA	3437000	1.18642	1.02216
10	RNA	3438000	10.4634	1.07638
20	RNA	3438000	1.10869	0.28918
10	RNA	3439000	22.2086	3.68189
20	RNA	3439000	3.1804	1.40319
10	RNA	3440000	16.8289	2.19444
20	RNA	3440000	16.8513	4.13353
10	RNA	3441000	387.774	47.4875
20	RNA	3441000	397.778	28.11
10	RNA	3442000	341.78	36.0408
20	RNA	3442000	387.389	43.8293
10	RNA	3443000	26.5524	1.57978
20	RNA	3443000	30.3034	6.53812
10	RNA	3444000	93.7829	3.95691
20	RNA	3444000	112.954	15.637
10	RNA	3445000	149.725	24.071
20	RNA	3445000	173.04	21.7031
10	RNA	3446000	337.617	46.036
20	RNA	3446000	417.57	42.2222
10	RNA	3447000	362.848	23.5762
20	RNA	3447000	382.851	24.3021
10	RNA	3448000	294.388	35.0208
20	RNA	3448000	367.22	39.7327
10	RNA	3449000	146.345	14.2787
20	RNA	3449000	63.5127	17.2564
10	RNA	3450000	104.602	20.1229
20	RNA	3450000	1.46624	1.20931
10	RNA	3451000	122.55	18.5242
20	RNA	3451000	3.07583	2.25348
10	RNA	3452000	143.812	12.4419
20	RNA	3452000	2.94464	2.38561
10	RNA	3453000	202.022	13.7945
20	RNA	3453000	40.4315	13.6052
10	RNA	3454000	221.538	21.6095
20	RNA	3454000	22.1681	6.95691
10	RNA	3455000	359.813	13.7271
20	RNA	3455000	15.2849	5.04166
10	RNA	3456000	635.785	44.3841
20	RNA	3456000	0	0
10	RNA	3457000	757.292	76.1268
20	RNA	3457000	0	0
10	RNA	3458000	355.875	30.1844
20	RNA	3458000	0.0736957	0.127645
10	RNA	3459000	406.293	38.7985
20	RNA	3459000	0.0852765	0.147703
10	RNA	3460000	335.986	27.0215
20	RNA	3460000	0.467311	0.194198
10	RNA	3461000	224.296	15.5279
20	RNA	3461000	0.116927	0.11608
10	RNA	3462000	149.495	9.21085
20	RNA	3462000	0.712216	0.793737
10	RNA	3463000	102.787	10.0229
20	RNA	3463000	0.469302	0.543933
10	RNA	3464000	164.264	9.52148
20	RNA	3464000	0.151034	0.261598
10	RNA	3465000	168.979	12.4052
20	RNA	3465000	0	0
10	RNA	3466000	149.274	4.82985
20	RNA	3466000	0.521875	0.739067
10	RNA	3467000	423.658	27.9733
20	RNA	3467000	2.78276	1.10048
10	RNA	3468000	132.571	4.59338
20	RNA	3468000	0.200045	0.346488
10	RNA	3469000	43.4956	2.89234
20	RNA	3469000	0	0
10	RNA	3470000	45.1196	1.41564
20	RNA	3470000	0	0
10	RNA	3471000	178.724	28.7409
20	RNA	3471000	0	0
10	RNA	3472000	445.713	54.7895
20	RNA	3472000	0	0
10	RNA	3473000	455.784	14.459
20	RNA	3473000	0	0
10	RNA	3474000	486.661	19.6711
20	RNA	3474000	0	0
10	RNA	3475000	637.173	16.8643
20	RNA	3475000	0	0
10	RNA	3476000	252.468	22.4712
20	RNA	3476000	0	0
10	RNA	3477000	305.176	31.5145
20	RNA	3477000	0.151034	0.261598
10	RNA	3478000	574.531	75.1654
20	RNA	3478000	0	0
10	RNA	3479000	478.06	40.024
20	RNA	3479000	0	0
10	RNA	3480000	394.45	35.2743
20	RNA	3480000	0	0
10	RNA	3481000	392.031	44.112
20	RNA	3481000	0	0
10	RNA	3482000	270.369	22.5296
20	RNA	3482000	0	0
10	RNA	3483000	568.705	25.8028
20	RNA	3483000	0	0
10	RNA	3484000	1077.63	64.0799
20	RNA	3484000	0	0
10	RNA	3485000	1209.99	73.6913
20	RNA	3485000	0	0
10	RNA	3486000	926.219	62.8838
20	RNA	3486000	0.317944	0.550696
10	RNA	3487000	565.507	63.2226
20	RNA	3487000	0	0
10	RNA	3488000	278.423	45.5986
20	RNA	3488000	0	0
10	RNA	3489000	314.91	15.9451
20	RNA	3489000	0	0
10	RNA	3490000	311.356	19.4193
20	RNA	3490000	0	0
10	RNA	3491000	403.613	39.8607
20	RNA	3491000	0	0
10	RNA	3492000	286.598	12.8905
20	RNA	3492000	0	0
10	RNA	3493000	212.333	5.68027
20	RNA	3493000	0	0
10	RNA	3494000	200.318	33.5562
20	RNA	3494000	0	0
10	RNA	3495000	98.315	3.32831
20	RNA	3495000	0	0
10	RNA	3496000	223.984	22.8737
20	RNA	3496000	0	0
10	RNA	3497000	613.018	49.4635
20	RNA	3497000	0	0
10	RNA	3498000	795.671	48.958
20	RNA	3498000	0	0
10	RNA	3499000	1566.54	184.041
20	RNA	3499000	0	0
10	RNA	3500000	2990.88	605.479
20	RNA	3500000	0	0
10	RNA	3501000	1351.11	110.198
20	RNA	3501000	0	0
10	RNA	3502000	915.547	57.7272
20	RNA	3502000	0	0
10	RNA	3503000	805.65	74.5766
20	RNA	3503000	0	0
10	RNA	3504000	540.948	50.21
20	RNA	3504000	0	0
10	RNA	3505000	536.361	54.2538
20	RNA	3505000	0	0
10	RNA	3506000	887.739	53.5433
20	RNA	3506000	0	0
10	RNA	3507000	923.195	111.503
20	RNA	3507000	0.168213	0.291354
10	RNA	3508000	4414.8	158.978
20	RNA	3508000	0.118966	0.206055
10	RNA	3509000	1990.08	14.3448
20	RNA	3509000	0.0400063	0.0692929
10	RNA	3510000	953.912	72.9601
20	RNA	3510000	0	0
10	RNA	3511000	1446.96	92.161
20	RNA	3511000	0	0
10	RNA	3512000	1879.03	80.4053
20	RNA	3512000	0	0
10	RNA	3513000	1611.33	71.5414
20	RNA	3513000	0	0
10	RNA	3514000	3532.22	117.139
20	RNA	3514000	0	0
10	RNA	3515000	658.031	5.60865
20	RNA	3515000	0	0
10	RNA	3516000	2707.53	149.323
20	RNA	3516000	0	0
10	RNA	3517000	178.376	5.71329
20	RNA	3517000	0	0
10	RNA	3518000	592.325	21.8005
20	RNA	3518000	0.831826	1.05504
10	RNA	3519000	289.076	31.2611
20	RNA	3519000	0	0
10	RNA	3520000	346.553	39.6281
20	RNA	3520000	0	0
10	RNA	3521000	311.011	60.9635
20	RNA	3521000	0	0
10	RNA	3522000	271.241	62.579
20	RNA	3522000	0	0
10	RNA	3523000	95.8859	13.0825
20	RNA	3523000	0	0
10	RNA	3524000	33.7763	8.89518
20	RNA	3524000	0	0
10	RNA	3525000	72.2691	16.0405
20	RNA	3525000	0	0
10	RNA	3526000	9.06947	3.65449
20	RNA	3526000	0	0
10	RNA	3527000	10.9388	0.242788
20	RNA	3527000	0	0
10	RNA	3528000	24.9558	7.61426
20	RNA	3528000	0	0
10	RNA	3529000	25.4306	5.15105
20	RNA	3529000	0	0
10	RNA	3530000	22.8104	8.00542
20	RNA	3530000	0	0
10	RNA	3531000	97.6175	10.1404
20	RNA	3531000	0	0
10	RNA	3532000	226.383	26.9498
20	RNA	3532000	0	0
10	RNA	3533000	181.593	18.8168
20	RNA	3533000	0	0
10	RNA	3534000	211.135	25.8753
20	RNA	3534000	0	0
10	RNA	3535000	767.872	66.256
20	RNA	3535000	0	0
10	RNA	3536000	8535.05	737.43
20	RNA	3536000	0	0
10	RNA	3537000	15032.1	1205.63
20	RNA	3537000	0	0
10	RNA	3538000	1492.4	175.814
20	RNA	3538000	0	0
10	RNA	3539000	6888.92	151.012
20	RNA	3539000	0	0
10	RNA	3540000	8272.9	207.233
20	RNA	3540000	0.158972	0.275348
10	RNA	3541000	4676.83	262.591
20	RNA	3541000	0	0
10	RNA	3542000	1087.28	106.466
20	RNA	3542000	0	0
10	RNA	3543000	2003.29	187.071
20	RNA	3543000	0	0
10	RNA	3544000	1905.53	184.619
20	RNA	3544000	0	0
10	RNA	3545000	2854.47	322.614
20	RNA	3545000	0	0
10	RNA	3546000	2692.68	262.807
20	RNA	3546000	0	0
10	RNA	3547000	2195.09	285.098
20	RNA	3547000	0	0
10	RNA	3548000	747.431	30.5913
20	RNA	3548000	0	0
10	RNA	3549000	970.457	98.0306
20	RNA	3549000	0	0
10	RNA	3550000	1112.08	117.51
20	RNA	3550000	0	0
10	RNA	3551000	562.41	73.9212
20	RNA	3551000	0	0
10	RNA	3552000	588.854	60.3355
20	RNA	3552000	0	0
10	RNA	3553000	4331	475.901
20	RNA	3553000	0	0
10	RNA	3554000	3985.16	342.948
20	RNA	3554000	0	0
10	RNA	3555000	2477.02	219.866
20	RNA	3555000	0	0
10	RNA	3556000	2167.36	329.703
20	RNA	3556000	0	0
10	RNA	3557000	1474.54	146.882
20	RNA	3557000	0	0
10	RNA	3558000	2102.9	274.985
20	RNA	3558000	0	0
10	RNA	3559000	2153.76	227.745
20	RNA	3559000	1.24774	1.58256
10	RNA	3560000	878.265	77.0864
20	RNA	3560000	0	0
10	RNA	3561000	1007.74	80.6675
20	RNA	3561000	0	0
10	RNA	3562000	673.386	11.6733
20	RNA	3562000	0	0
10	RNA	3563000	588.135	4.64544
20	RNA	3563000	0	0
10	RNA	3564000	706.902	16.939
20	RNA	3564000	0	0
10	RNA	3565000	785.181	18.615
20	RNA	3565000	0	0
10	RNA	3566000	884.407	54.877
20	RNA	3566000	0	0
10	RNA	3567000	1383.06	156.595
20	RNA	3567000	0	0
10	RNA	3568000	2327.64	189.529
20	RNA	3568000	0	0
10	RNA	3569000	2486.61	261.615
20	RNA	3569000	1.24774	1.58256
10	RNA	3570000	2847.39	190.509
20	RNA	3570000	0.0529148	0.0916511
10	RNA	3571000	29486.4	802.231
20	RNA	3571000	0.451725	0.782411
10	RNA	3572000	7530.94	643.575
20	RNA	3572000	0	0
10	RNA	3573000	947.099	63.2197
20	RNA	3573000	0	0
10	RNA	3574000	909.568	85.3461
20	RNA	3574000	0	0
10	RNA	3575000	844.389	49.097
20	RNA	3575000	0	0
10	RNA	3576000	776.164	39.0359
20	RNA	3576000	0	0
10	RNA	3577000	924.285	114.622
20	RNA	3577000	0	0
10	RNA	3578000	1010.27	138.265
20	RNA	3578000	0	0
10	RNA	3579000	1037.43	108.519
20	RNA	3579000	0	0
10	RNA	3580000	1109.75	83.1822
20	RNA	3580000	0	0
10	RNA	3581000	1020.1	107.702
20	RNA	3581000	0	0
10	RNA	3582000	1262.25	147.051
20	RNA	3582000	0.151034	0.261598
10	RNA	3583000	1096.6	66.2897
20	RNA	3583000	0.168213	0.291354
10	RNA	3584000	630.875	78.9508
20	RNA	3584000	0	0
10	RNA	3585000	2022	271.058
20	RNA	3585000	0	0
10	RNA	3586000	2192.75	255.597
20	RNA	3586000	0	0
10	RNA	3587000	1176.59	171.485
20	RNA	3587000	0	0
10	RNA	3588000	1165.28	215.297
20	RNA	3588000	0.168213	0.291354
10	RNA	3589000	1004.95	109.91
20	RNA	3589000	0	0
10	RNA	3590000	3594.19	271.051
20	RNA	3590000	0.168213	0.291354
10	RNA	3591000	4348.42	325.23
20	RNA	3591000	0	0
10	RNA	3592000	3570.34	211.021
20	RNA	3592000	0	0
10	RNA	3593000	1547.91	161.83
20	RNA	3593000	0	0
10	RNA	3594000	741.548	98.5951
20	RNA	3594000	0	0
10	RNA	3595000	1035.7	123.937
20	RNA	3595000	0	0
10	RNA	3596000	2528.12	260.208
20	RNA	3596000	0	0
10	RNA	3597000	1806.08	177.509
20	RNA	3597000	0	0
10	RNA	3598000	2050.62	256.956
20	RNA	3598000	0	0
10	RNA	3599000	1487.09	147.456
20	RNA	3599000	0	0
10	RNA	3600000	2242.1	198.515
20	RNA	3600000	0	0
10	RNA	3601000	4950.96	477.504
20	RNA	3601000	0	0
10	RNA	3602000	4986.14	430.925
20	RNA	3602000	0	0
10	RNA	3603000	4655.11	273.55
20	RNA	3603000	0	0
10	RNA	3604000	445.042	48.9898
20	RNA	3604000	0	0
10	RNA	3605000	431.059	49.1617
20	RNA	3605000	0	0
10	RNA	3606000	1135.09	147.524
20	RNA	3606000	0	0
10	RNA	3607000	2928.42	343.791
20	RNA	3607000	0	0
10	RNA	3608000	2600.68	242.124
20	RNA	3608000	0.01114	0.019295
10	RNA	3609000	1198.18	123.245
20	RNA	3609000	0.325287	0.563413
10	RNA	3610000	449.954	64.5241
20	RNA	3610000	0	0
10	RNA	3611000	250.693	15.9587
20	RNA	3611000	0	0
10	RNA	3612000	350.14	26.0486
20	RNA	3612000	0.0334199	0.0578849
10	RNA	3613000	737.221	55.6413
20	RNA	3613000	0.70469	0.858589
10	RNA	3614000	1009.73	102.625
20	RNA	3614000	1.05462	1.43361
10	RNA	3615000	548.547	63.8493
20	RNA	3615000	0.365948	0.63384
10	RNA	3616000	624.643	57.3862
20	RNA	3616000	0	0
10	RNA	3617000	985.171	88.1102
20	RNA	3617000	0	0
10	RNA	3618000	781.986	82.9346
20	RNA	3618000	0	0
10	RNA	3619000	3094.4	407.748
20	RNA	3619000	0	0
10	RNA	3620000	3277.85	406.114
20	RNA	3620000	0	0
10	RNA	3621000	1662.83	160.115
20	RNA	3621000	0	0
10	RNA	3622000	2796.06	225.938
20	RNA	3622000	0	0
10	RNA	3623000	1695.87	142.77
20	RNA	3623000	0	0
10	RNA	3624000	6664.32	227.025
20	RNA	3624000	0	0
10	RNA	3625000	3885.29	209.643
20	RNA	3625000	0	0
10	RNA	3626000	420.476	21.17
20	RNA	3626000	0	0
10	RNA	3627000	801.936	77.7653
20	RNA	3627000	0	0
10	RNA	3628000	1275.19	142.006
20	RNA	3628000	0	0
10	RNA	3629000	1073.09	148.981
20	RNA	3629000	0	0
10	RNA	3630000	1224.71	163.071
20	RNA	3630000	0	0
10	RNA	3631000	1016.34	125.015
20	RNA	3631000	0	0
10	RNA	3632000	2187.91	199.858
20	RNA	3632000	0.0215048	0.0372474
10	RNA	3633000	5856.27	477.363
20	RNA	3633000	0.129529	0.224351
10	RNA	3634000	8951.67	759.035
20	RNA	3634000	0.310006	0.268737
10	RNA	3635000	11363.1	497.462
20	RNA	3635000	0.168213	0.291354
10	RNA	3636000	9947.49	623.214
20	RNA	3636000	0	0
10	RNA	3637000	8375.64	424.706
20	RNA	3637000	0	0
10	RNA	3638000	8374.55	608.787
20	RNA	3638000	0	0
10	RNA	3639000	12702.1	650.527
20	RNA	3639000	0.144032	0.249471
10	RNA	3640000	8717.6	398.402
20	RNA	3640000	0.00700156	0.0121271
10	RNA	3641000	2003.91	170.831
20	RNA	3641000	0	0
10	RNA	3642000	5686.05	394.936
20	RNA	3642000	0	0
10	RNA	3643000	6989.71	684.76
20	RNA	3643000	0.168213	0.291354
10	RNA	3644000	6453.93	538.487
20	RNA	3644000	0	0
10	RNA	3645000	3345.96	231.795
20	RNA	3645000	0	0
10	RNA	3646000	787.528	120.892
20	RNA	3646000	0	0
10	RNA	3647000	889.547	136.275
20	RNA	3647000	0	0
10	RNA	3648000	644.788	102.335
20	RNA	3648000	0	0
10	RNA	3649000	1621.34	190.922
20	RNA	3649000	0	0
10	RNA	3650000	4390.5	565.544
20	RNA	3650000	0	0
10	RNA	3651000	2328.95	132.999
20	RNA	3651000	0	0
10	RNA	3652000	2422.09	128.161
20	RNA	3652000	0	0
10	RNA	3653000	3355.93	166.478
20	RNA	3653000	0	0
10	RNA	3654000	1983.97	131.412
20	RNA	3654000	0	0
10	RNA	3655000	1804.58	209.084
20	RNA	3655000	0	0
10	RNA	3656000	1583.08	137.082
20	RNA	3656000	0	0
10	RNA	3657000	925.556	100.714
20	RNA	3657000	0	0
10	RNA	3658000	1206.59	133.514
20	RNA	3658000	0	0
10	RNA	3659000	1598.89	220.495
20	RNA	3659000	0	0
10	RNA	3660000	929.821	104.188
20	RNA	3660000	0	0
10	RNA	3661000	1202.56	146.811
20	RNA	3661000	0	0
10	RNA	3662000	1366.11	142.65
20	RNA	3662000	0	0
10	RNA	3663000	1383.78	187.265
20	RNA	3663000	0	0
10	RNA	3664000	770.4	73.6522
20	RNA	3664000	0	0
10	RNA	3665000	483.932	83.1963
20	RNA	3665000	0	0
10	RNA	3666000	334.458	58.4629
20	RNA	3666000	0	0
10	RNA	3667000	396.496	67.2232
20	RNA	3667000	0	0
10	RNA	3668000	291.055	30.7415
20	RNA	3668000	0	0
10	RNA	3669000	534.264	77.3179
20	RNA	3669000	0.158972	0.275348
10	RNA	3670000	631.146	130.312
20	RNA	3670000	0	0
10	RNA	3671000	246.228	39.0801
20	RNA	3671000	0	0
10	RNA	3672000	146.995	21.2496
20	RNA	3672000	0	0
10	RNA	3673000	1184.61	86.3339
20	RNA	3673000	0	0
10	RNA	3674000	1172.2	62.8191
20	RNA	3674000	0	0
10	RNA	3675000	130.988	23.1102
20	RNA	3675000	0	0
10	RNA	3676000	241.278	31.2632
20	RNA	3676000	0	0
10	RNA	3677000	342.027	30.6762
20	RNA	3677000	0	0
10	RNA	3678000	326.354	31.9622
20	RNA	3678000	0	0
10	RNA	3679000	469.035	63.2164
20	RNA	3679000	0	0
10	RNA	3680000	391.511	69.3512
20	RNA	3680000	0	0
10	RNA	3681000	321.698	47.4661
20	RNA	3681000	0	0
10	RNA	3682000	299.811	45.3407
20	RNA	3682000	0	0
10	RNA	3683000	178.625	27.2276
20	RNA	3683000	0.801792	0.373447
10	RNA	3684000	168.913	17.264
20	RNA	3684000	1.15867	0.64531
10	RNA	3685000	181.917	18.529
20	RNA	3685000	0.978873	1.30442
10	RNA	3686000	189.533	17.8159
20	RNA	3686000	0.467978	0.477168
10	RNA	3687000	218.259	46.1618
20	RNA	3687000	0.337427	0.581844
10	RNA	3688000	301.116	39.9825
20	RNA	3688000	1.3027	0.522061
10	RNA	3689000	477.39	65.8929
20	RNA	3689000	54.9488	5.28048
10	RNA	3690000	430.47	55.5989
20	RNA	3690000	44.5931	3.34448
10	RNA	3691000	535.502	84.095
20	RNA	3691000	33.5388	5.26614
10	RNA	3692000	555.889	67.1087
20	RNA	3692000	3.14373	0.614304
10	RNA	3693000	499.671	70.0398
20	RNA	3693000	4.44162	3.54369
10	RNA	3694000	557.35	71.5049
20	RNA	3694000	5.46045	2.78304
10	RNA	3695000	770.635	94.2281
20	RNA	3695000	4.62747	2.16479
10	RNA	3696000	1009.98	133.789
20	RNA	3696000	5.35497	3.02729
10	RNA	3697000	1154.18	98.9595
20	RNA	3697000	4.70541	0.178165
10	RNA	3698000	2512.31	193.99
20	RNA	3698000	4.03378	2.69966
10	RNA	3699000	950.354	83.8256
20	RNA	3699000	1.8259	0.665306
10	RNA	3700000	135.245	24.0525
20	RNA	3700000	4.35789	1.849
10	RNA	3701000	146.868	19.8779
20	RNA	3701000	4.60048	2.28665
10	RNA	3702000	142.94	28.3094
20	RNA	3702000	4.7421	2.32615
10	RNA	3703000	156.829	16.3993
20	RNA	3703000	3.25997	1.24872
10	RNA	3704000	344.771	20.6326
20	RNA	3704000	70.6659	1.65247
10	RNA	3705000	698.628	55.0178
20	RNA	3705000	358.468	18.6703
10	RNA	3706000	690.464	40.9751
20	RNA	3706000	261.019	13.083
10	RNA	3707000	591.596	43.1501
20	RNA	3707000	249.891	7.62565
10	RNA	3708000	583.028	39.7586
20	RNA	3708000	197.751	11.8635
10	RNA	3709000	719.859	48.7448
20	RNA	3709000	75.4067	13.7189
10	RNA	3710000	640.814	27.7944
20	RNA	3710000	80.5828	9.33393
10	RNA	3711000	253.709	8.38918
20	RNA	3711000	132.554	16.425
10	RNA	3712000	1517.68	249.26
20	RNA	3712000	37.478	9.4823
10	RNA	3713000	1448.04	156.005
20	RNA	3713000	39.555	14.331
10	RNA	3714000	246.184	27.0872
20	RNA	3714000	28.5593	5.62009
10	RNA	3715000	122.319	16.2339
20	RNA	3715000	51.0903	4.71986
10	RNA	3716000	102.083	21.4349
20	RNA	3716000	38.7211	7.20412
10	RNA	3717000	124.501	14.9654
20	RNA	3717000	21.9316	9.01497
10	RNA	3718000	119.606	19.5813
20	RNA	3718000	20.4182	4.86316
10	RNA	3719000	148.234	24.7299
20	RNA	3719000	23.7108	3.80453
10	RNA	3720000	157.563	23.9017
20	RNA	3720000	30.7411	7.17392
10	RNA	3721000	477.896	25.7969
20	RNA	3721000	31.1101	8.43787
10	RNA	3722000	744.806	68.2665
20	RNA	3722000	22.409	6.1324
10	RNA	3723000	473.882	28.0109
20	RNA	3723000	16.0966	3.92157
10	RNA	3724000	174.111	13.0662
20	RNA	3724000	11.9496	5.94974
10	RNA	3725000	538.109	20.4473
20	RNA	3725000	20.2738	0.282926
10	RNA	3726000	79.4795	12.1508
20	RNA	3726000	1.73668	0.557852
10	RNA	3727000	99.2881	20.0733
20	RNA	3727000	41.0756	3.14696
10	RNA	3728000	214.825	9.94454
20	RNA	3728000	3.52854	1.23371
10	RNA	3729000	474.222	29.9799
20	RNA	3729000	7.84234	1.96528
10	RNA	3730000	963.553	92.7645
20	RNA	3730000	18.1106	3.55615
10	RNA	3731000	704.826	47.0394
20	RNA	3731000	22.9472	5.2284
10	RNA	3732000	474.695	36.1478
20	RNA	3732000	143.85	4.84358
10	RNA	3733000	663.318	29.8754
20	RNA	3733000	109.923	9.66968
10	RNA	3734000	1116.85	47.2112
20	RNA	3734000	17.6107	2.16612
10	RNA	3735000	1426.39	37.8109
20	RNA	3735000	0.322589	0.281061
10	RNA	3736000	916.443	62.442
20	RNA	3736000	1.02469	0.520975
10	RNA	3737000	1476.37	108.614
20	RNA	3737000	1.26573	0.678962
10	RNA	3738000	1177.01	86.5633
20	RNA	3738000	1.00139	0.916465
10	RNA	3739000	1301.57	53.5737
20	RNA	3739000	0.260518	0.256592
10	RNA	3740000	2212.4	128.454
20	RNA	3740000	1.18001	0.737899
10	RNA	3741000	986.066	67.1015
20	RNA	3741000	1.43421	1.71669
10	RNA	3742000	528.538	29.9304
20	RNA	3742000	3.91798	1.57175
10	RNA	3743000	97.6172	11.2568
20	RNA	3743000	6.05677	3.55484
10	RNA	3744000	37.9582	3.28533
20	RNA	3744000	2.20253	0.102434
10	RNA	3745000	33.8241	4.48577
20	RNA	3745000	0.268463	0.464992
10	RNA	3746000	61.8836	5.94777
20	RNA	3746000	0.638495	0.605012
10	RNA	3747000	68.0088	2.80934
20	RNA	3747000	0.499895	0.805548
10	RNA	3748000	58.375	4.65476
20	RNA	3748000	0.783675	1.35736
10	RNA	3749000	55.0207	3.44214
20	RNA	3749000	1.13931	1.11416
10	RNA	3750000	157.997	6.5683
20	RNA	3750000	1.60421	0.798915
10	RNA	3751000	141.047	12.5855
20	RNA	3751000	0.692254	0.709655
10	RNA	3752000	273.652	18.4994
20	RNA	3752000	79.4906	3.48328
10	RNA	3753000	317.489	29.0344
20	RNA	3753000	78.1098	4.62478
10	RNA	3754000	484.59	41.4112
20	RNA	3754000	10.1905	3.57374
10	RNA	3755000	388.616	22.2804
20	RNA	3755000	3.32831	2.09497
10	RNA	3756000	630.829	47.5652
20	RNA	3756000	0.77221	0.752128
10	RNA	3757000	469.653	5.01139
20	RNA	3757000	258.061	19.8052
10	RNA	3758000	360.084	16.4138
20	RNA	3758000	478.727	24.3019
10	RNA	3759000	34.7546	4.43162
20	RNA	3759000	15.1122	5.00448
10	RNA	3760000	48.8773	6.53106
20	RNA	3760000	22.0298	3.87816
10	RNA	3761000	62.8069	8.43445
20	RNA	3761000	25.8581	4.39689
10	RNA	3762000	274.669	10.8055
20	RNA	3762000	346.52	42.081
10	RNA	3763000	365.383	43.5609
20	RNA	3763000	495.524	36.3749
10	RNA	3764000	231.263	4.0595
20	RNA	3764000	277.8	24.0272
10	RNA	3765000	215.356	10.5198
20	RNA	3765000	245.455	35.5329
10	RNA	3766000	270.663	27.1665
20	RNA	3766000	290.879	39.3303
10	RNA	3767000	134.554	13.6376
20	RNA	3767000	132.87	29.6394
10	RNA	3768000	144.967	14.8319
20	RNA	3768000	59.0159	2.80505
10	RNA	3769000	281.051	26.592
20	RNA	3769000	30.3898	2.79868
10	RNA	3770000	1156.1	48.3899
20	RNA	3770000	58.9468	6.4826
10	RNA	3771000	1261.86	18.3747
20	RNA	3771000	1533.46	150.707
10	RNA	3772000	835.719	83.2742
20	RNA	3772000	428.722	39.0032
10	RNA	3773000	759.584	74.652
20	RNA	3773000	16.5118	1.3452
10	RNA	3774000	1155.03	78.6524
20	RNA	3774000	25.254	4.89181
10	RNA	3775000	1122.77	26.0197
20	RNA	3775000	15.1522	4.75099
10	RNA	3776000	1328.52	34.9447
20	RNA	3776000	13.5682	9.97146
10	RNA	3777000	540.51	59.8875
20	RNA	3777000	12.8521	6.51187
10	RNA	3778000	444.785	28.4571
20	RNA	3778000	10.4715	3.90673
10	RNA	3779000	246.482	27.9271
20	RNA	3779000	9.4237	3.61858
10	RNA	3780000	100.042	9.64583
20	RNA	3780000	4.16909	2.3242
10	RNA	3781000	117.487	11.2647
20	RNA	3781000	7.93342	0.807416
10	RNA	3782000	401.406	25.9585
20	RNA	3782000	261.799	15.6483
10	RNA	3783000	645.201	54.2259
20	RNA	3783000	552.772	39.2802
10	RNA	3784000	2585.61	353.557
20	RNA	3784000	3408.14	99.1162
10	RNA	3785000	2025.58	243.811
20	RNA	3785000	2680.67	79.0245
10	RNA	3786000	892.419	47.361
20	RNA	3786000	739.129	26.2519
10	RNA	3787000	770.715	85.508
20	RNA	3787000	992.477	29.8824
10	RNA	3788000	270.428	27.2877
20	RNA	3788000	325.106	49.0598
10	RNA	3789000	651.828	70.2662
20	RNA	3789000	796.467	41.6079
10	RNA	3790000	412.614	31.8458
20	RNA	3790000	508.572	19.4589
10	RNA	3791000	636.976	75.0077
20	RNA	3791000	755.889	78.7344
10	RNA	3792000	707.181	67.6056
20	RNA	3792000	703.999	98.0108
10	RNA	3793000	955.881	96.2845
20	RNA	3793000	963.061	124.433
10	RNA	3794000	518.926	36.5231
20	RNA	3794000	432.97	43.9167
10	RNA	3795000	567.103	16.8942
20	RNA	3795000	347.508	29.9007
10	RNA	3796000	342.791	14.6579
20	RNA	3796000	116.211	9.37711
10	RNA	3797000	820.342	40.7866
20	RNA	3797000	291.888	30.7404
10	RNA	3798000	489.091	35.1051
20	RNA	3798000	273.161	39.7475
[truncated: 404 more rows]
