# Supplementary material for: Latent endogenous giant viruses drive active infection and inheritance in a multicellular algal host
Source: Nat Microbiol. 2026 May 13;11(6):1547–58. doi: 10.1038/s41564-026-02361-z (PMC13236599; doi:10.1038/s41564-026-02361-z)
Supplement: Supplementary file 7 — Statistical source data for Extended Data Figs. 8 and 9. [file 41564_2026_2361_MOESM7_ESM.xlsx]

## Sheet: FigS8
Progeny	EVE_category	RelativeCopyNb
Ec17 progeny	B- -D-E	0.0213796
Ec17 progeny	-C- -E	3.2916
Ec17 progeny	B- -D-	0.00885066
Ec17 progeny	B- -D-E	0.0082962
Ec17 progeny	B-C-D-E	1.07674
Ec17 progeny	- -D-	0
Ec17 progeny	B-C- -	0.0447077
Ec17 progeny	-C- -E	0.56383
Ec17 progeny	B- - -	0.0322029
Ec17 progeny	B-C-D-	0.770215
Ec17 progeny	- - -	0
Ec17 progeny	B- - -	0.0118142
Ec17 progeny	-C- -	0.0221994
Ec17 progeny	B-C- -	1.05946
Ec17 progeny	B- - -E	0.0155889
Ec17 progeny	- -D-	0.0172458
Ec17 progeny	B- -D-	0.023357
Ec17 progeny	- - -E	0
Ec17 progeny	-C-D-	4.90187
Ec17 progeny	B-C- -	0.463294
Ec17 progeny	B-C-D-	0.0544723
Ec17 progeny	B- - -E	0.00541684
Ec17 progeny	-C- -	1.2283
Ec17 progeny	B-C-D-	0.0659112
Ec17 progeny	B- - -E	0.0141287
Ec17 progeny	- - -E	0
Ec17 progeny	-C-D-E	0.968171
Ec17 progeny	- - -	0
Ec17 progeny	- - -E	0
Ec17 progeny	B-C-D-	0.846745
Ec17 progeny	- - -	0
Ec17 progeny	B- - -E	0.0246888
Ec17 progeny	B-C-D-E	1.18099
Ec17 progeny	-C- -	0.193893
Ec17 progeny	B- -D-	0.0230887
Ec17 progeny	B-C-D-E	0.0564199
Ec17 progeny	- -D-	0
Ec17 progeny	B-C-D-E	3.07375
Ec17 progeny	-C- -	1.30435
Ec17 progeny	-C- -E	0.000281418
Ec17 progeny	B- -D-E	0.0157701
Ec17 progeny	-C- -E	1.19748
Ec17 progeny	B-C-D-E	3.41843
Ec17 progeny	-C-D-E	0.750886
Ec17 progeny	-C- -	2.71012
Ec17 progeny	B- - -	0.0144779
Ec17 progeny	B- -D-	0.0247173
Ec17 progeny	- -D-	0.000159407
Ec17 progeny	B- - -E	0.0127061
Ec17 progeny	B- -D-	0.0278406
Ec17 progeny	-C-D-E	2.28416
Ec17 progeny	B-C- -	3.26406
Ec17 progeny	B- -D-E	0.0195503
Ec17 progeny	-C-D-	8.6139
Ec17 progeny	- - -E	0
Ec17 progeny	B-C- -E	0.0889611
Ec17 progeny	-C- -E	0.0140495
Ec17 progeny	B- - -E	0.0128389
Ec17 progeny	-C-D-	1.91853
Ec17 progeny	B- - -E	0.00942037
Ec17 progeny	- -D-	1.54718e-05
Ec17 progeny	B- - -E	0.00897421
Ec17 progeny	-C- -E	0.448548
Ec17 progeny	- -D-	0
Ec17 progeny	B-C- -	0.225834
Ec17 progeny	B-C-D-	0.244647
Ec17 progeny	-C-D-E	0.218141
Ec17 progeny	- -D-	0
Ec17 progeny	B- -D-E	0.0169019
Ec17 progeny	- -D-E	4.11693e-06
Ec17 progeny	-C- -	0.0449148
Ec17 progeny	- - -	0.000110781
Ec17 progeny	- - -	3.4533e-05
Ec17 progeny	B- - -	0.0171379
Ec17 progeny	B- - -E	0.024918
Ec17 progeny	B- - -E	0.0112913
Ec17 progeny	- -D-	0
Ec17 progeny	-C-D-	4.14106
Ec17 progeny	B-C-D-E	1.67791
Ec17 progeny	- -D-	0
Ec17 progeny	-C- -	7.96312
Ec17 progeny	-C- -	15.207
Ec17 progeny	B-C-D-	15.102
Ec17 progeny	B- -D-	0.00985194
Ec17 progeny	- - -E	0
Ec17 progeny	-C-D-E	5.72258
Ec17 progeny	- - -E	0
Ec17 progeny	- - -E	1.91805e-05
Ec17 progeny	B- - -E	0.0220971
Ec17 progeny	B- -D-E	0.0122875
Ec17 progeny	B- -D-E	0.00754638
Ec17 progeny	- -D-E	0
Ec17 progeny	-C- -E	2.5403
Ec17 progeny	- - -E	0
Ec17 progeny	B-C-D-E	1.58713
Ec17 progeny	- -D-E	0
Ec17 progeny	- - -E	0
Ec17 progeny	B- -D-E	0.0264608
Ec17 progeny	B-C- -E	0.0352801
Ec17 progeny	B-C- -E	1.79834
Ec17 progeny	-C-D-	0.0325394
Ec17 progeny	B-C- -E	5.93809
Ec17 progeny	B-C-D-	0.261219
Ec17 progeny	B-C-D-E	0.179098
Ec17 progeny	- - -	3.6502e-05
Ec17 progeny	-C-D-E	8.63383
Ec17 progeny	B- - -	0.0139203
Ec17 progeny	-C- -	7.29378
Ec17 progeny	B-C- -E	0.0293601
Ec17 progeny	-C-D-E	0.016941
Ec17 progeny	-C-D-E	3.74942
Ec17 progeny	-C- -	0.430582
Ec17 progeny	B- -D-E	0.0174375
Ec17 progeny	- - -	0
Ec17 progeny	-C- -	1.54043
Ec17 progeny	-C- -E	3.41054
Ec17 progeny	B-C- -E	4.02782
Ec17 progeny	- -D-E	0
Ec17 progeny	- -D-	0
Ec17 progeny	- -D-	0
Ec17 progeny	B-C-D-	8.37835
Ec17 progeny	-C-D-	13.7584
Ec17 progeny	B- - -	0.017337
Ec17 progeny	- - -	0
Ec17 progeny	-C- -	1.17555
Ec17 progeny	B-C- -E	3.03143
Ec17 progeny	B-C-D-E	17.0299
Ec17 progeny	-C- -	0.145256
Ec17 progeny	-C-D-E	9.69114
Ec17 progeny	B-C-D-E	2.48515
Ec17 progeny	B- - -E	0.0152329
Ec17 progeny	B-C-D-E	12.9361
Ec17 progeny	-C-D-	7.53357
Ec17 progeny	B- -D-E	0.0148071
Ec17 progeny	-C-D-	0.440065
Ec17 progeny	B- -D-E	0.0141231
Ec17 progeny	B- - -	0.0202019
Ec17 progeny	-C-D-E	0.0793267
Ec17 progeny	-C- -E	0.863557
Ec17 progeny	- -D-	0
Ec17 progeny	B-C- -E	0.762365
Ec17 progeny	B- -D-E	0.0143548
Ec17 progeny	-C-D-E	0.825743
Ec17 progeny	-C-D-E	1.11841
Ec17 progeny	- -D-E	9.82843e-05
Ec17 progeny	B- - -	0.0136731
Ec17 progeny	- -D-E	0
Ec17 progeny	- -D-	0
Ec17 progeny	B- -D-E	0.0231957
Ec17 progeny	-C- -	0.973139
Ec17 progeny	-C-D-	0.194787
Ec17 progeny	- -D-E	0.0407635
Ec17 progeny	- - -E	0
Ec17 progeny	B-C-D-	1.66527
Ec17 progeny	- - -	0
Ec17 progeny	-C-D-	0.815595
Ec17 progeny	-C- -	1.26172
Ec17 progeny	B-C-D-	1.74029
Ec17 progeny	B-C- -	0.54997
Ec17 progeny	-C- -	1.55353
Ec17 progeny	B-C- -	2.56041
Ec17 progeny	- -D-	0
Ec17 progeny	B-C-D-	7.62274
Ec17 progeny	-C- -E	0.975932
Ec17 progeny	-C- -	10.3457
Ec17 progeny	-C- -	0.704385
Ec17 progeny	-C-D-	8.99606
Ec17 progeny	-C- -E	5.35531
Ec17 progeny	B- - -	0.00761786
Ec17 progeny	- -D-	0
Ec17 progeny	B- - -	0.0344716
Ec17 progeny	B- - -E	0.0189718
Ec17 progeny	B- -D-	0.0146665
Ec17 progeny	- -D-	0
Ec17 progeny	B-C-D-E	0.05954
Ec17 progeny	- - -	0
Ec17 progeny	B-C-D-E	2.15362
Ec17 progeny	B-C-D-	0.400198
Ec17 progeny	B- - -E	0.0203912
Ec17 progeny	B- -D-	0.0253829
Ec17 progeny	-C- -E	7.00451
Ec17 progeny	-C-D-	0.692571
Ec17 progeny	B-C- -E	0.338196
Ec17 progeny	B-C-D-	19.9733
Ec17 progeny	-C-D-	16.9123
Ec17 progeny	- - -E	0.000217505
Ec17 progeny	-C-D-	4.60542
Ec17 progeny	B-C- -	8.11168
Ec17 progeny	-C- -	0.97041
Ec17 progeny	B-C-D-E	0.0369914
Ec17 progeny	-C- -E	0.530763
Ec17 progeny	B-C- -	21.506
Ec17 progeny	B- - -	0.0114779
Ec17 progeny	-C-D-E	0.000219271
Ec17 progeny	B-C- -	0.644685
Ec17 progeny	B- - -E	0.0117597
Ec17 progeny	- -D-E	0
Ec17 progeny	B-C-D-E	0.911722
Ec17 progeny	B- - -E	0.0159902
Ec17 progeny	B-C- -	0.269184
Ec267 progeny	F-G- -I	0.0770786
Ec267 progeny	-G- -I	0.0412061
Ec267 progeny	F-G- -I	0.600339
Ec267 progeny	F-G- -I	2.54554
Ec267 progeny	- -H-	0.400646
Ec267 progeny	-G- -I	2.38456
Ec267 progeny	-G-H-	0.516205
Ec267 progeny	-G-H-	5.5746
Ec267 progeny	F- -H-	0.773009
Ec267 progeny	-G-H-	3.51031
Ec267 progeny	-G- -I	10.8347
Ec267 progeny	-G- -I	0.469389
Ec267 progeny	-G- -I	0.108626
Ec267 progeny	-G- -I	0.379102
Ec267 progeny	-G-H-	7.06141
Ec267 progeny	F- - -I	0.093532
Ec267 progeny	F- - -I	6.23414
Ec267 progeny	-G- -I	1.10175
Ec267 progeny	F- -H-	1.38546
Ec267 progeny	F-G-H-	0.854669
Ec267 progeny	-G- -I	0.0628798
Ec267 progeny	F-G- -I	0.246019
Ec267 progeny	-G-H-	0.0839744
Ec267 progeny	- -H-	0.331211
Ec267 progeny	- - -I	0.0304468
Ec267 progeny	F-G-H-	0.610324
Ec267 progeny	-G- -I	0.989734
Ec267 progeny	F- - -I	0.118532
Ec267 progeny	-G-H-	5.05442
Ec267 progeny	F-G- -I	0.306679
Ec267 progeny	F-G- -I	2.39346
Ec267 progeny	F-G- -I	1.77683
Ec267 progeny	-G-H-	0.0438282
Ec267 progeny	-G- -I	3.37868
Ec267 progeny	F-G- -I	0.358004
Ec267 progeny	-G-H-	2.41998
Ec267 progeny	- -H-	0.00609528
Ec267 progeny	F- - -I	0.437084
Ec267 progeny	-G-H-	2.53649
Ec267 progeny	-G- -I	0.50981
Ec267 progeny	F-G- -I	0.0914132
Ec267 progeny	F-G-H-	0.141233
Ec267 progeny	- -H-	0.318555
Ec267 progeny	- - -I	0.872318
Ec267 progeny	-G- -I	16.9681
Ec267 progeny	- - -I	1.93233
Ec267 progeny	- -H-	0.121107
Ec267 progeny	F-G- -I	0.281166
Ec267 progeny	F-G-H-	0.910233
Ec267 progeny	F-G- -I	0.159624
Ec267 progeny	-G- -I	0.327734
Ec267 progeny	-G-H-	3.19357
Ec267 progeny	-G- -I	3.27631
Ec267 progeny	F-G-H-	0.116705
Ec267 progeny	F- -H-	1.69624
Ec267 progeny	F-G- -I	4.12532
Ec267 progeny	- -H-	0.159659
Ec267 progeny	-G-H-	0.77516
Ec267 progeny	F- - -I	0.149701
Ec267 progeny	-G-H-	1.38742
Ec267 progeny	- -H-	0.0237375
Ec267 progeny	- - -I	0.12852
Ec267 progeny	F- - -I	0.0580207
Ec267 progeny	-G- -I	0.150926
Ec267 progeny	F-G- -I	2.9931
Ec267 progeny	-G-H-	0.679591
Ec267 progeny	-G- -I	0.777872
Ec267 progeny	F- -H-	0.0613413
Ec267 progeny	-G- -I	1.81829
Ec267 progeny	-G-H-	6.49995
Ec267 progeny	F-G-H-	2.62374
Ec267 progeny	F-G-H-	2.5365
Ec267 progeny	F-G- -I	0.304851
Ec267 progeny	F-G- -I	2.31638
Ec267 progeny	F- -H-	2.07933
Ec267 progeny	-G-H-	0.277698
Ec267 progeny	F-G- -I	6.70755
Ec267 progeny	F-G-H-	1.40069
Ec267 progeny	F- - -I	0.973621
Ec267 progeny	- -H-	4.92801
Ec267 progeny	F-G-H-	0.0991097
Ec267 progeny	F- -H-	0.654066
Ec267 progeny	F- -H-	0.268989
Ec267 progeny	-G- -I	2.95369
Ec267 progeny	F- -H-	0.0096267
Ec267 progeny	- -H-	0.236817
Ec267 progeny	- -H-	6.27766
Ec267 progeny	-G-H-	5.4487
Ec267 progeny	-G-H-	0.162964
Ec267 progeny	-G- -I	0.230987
Ec267 progeny	F-G-H-	1.61159
Ec267 progeny	F-G-H-	0.91283
Ec267 progeny	- - -I	0.524219
Ec267 progeny	F-G-H-	0.124764
Ec267 progeny	-G- -I	0.0102855
Ec267 progeny	-G-H-	0.20578
Ec267 progeny	-G- -I	0.12737
Ec267 progeny	F-G-H-	1.27222
Ec267 progeny	F-G-H-	0.202899
Ec267 progeny	- -H-	0.0396081
Ec267 progeny	F- - -I	0.95812
Ec267 progeny	-G- -I	0.403064
Ec267 progeny	F-G- -I	6.86689
Ec267 progeny	-G-H-	0.410449
Ec267 progeny	-G-H-	0.777705
Ec267 progeny	-G-H-	3.76116
Ec267 progeny	F- -H-	0.187273
Ec267 progeny	F- -H-	0.269594
Ec267 progeny	F-G-H-	0.13458
Ec267 progeny	F- - -I	2.58502
Ec267 progeny	- - -I	0.320608
Ec267 progeny	F- - -I	0.340203
Ec267 progeny	F- - -I	3.03195
Ec267 progeny	F- -H-	1.38093
Ec267 progeny	F- -H-	0.284094
Ec267 progeny	- - -I	0
Ec267 progeny	-G-H-	1.23336
Ec267 progeny	-G-H-	0.795304
Ec267 progeny	-G- -I	0.54362
Ec267 progeny	F-G-H-	3.69239
Ec267 progeny	F-G-H-	3.56329
Ec267 progeny	- -H-	0.107596
Ec267 progeny	F- -H-	6.13022
Ec267 progeny	F- - -I	19.9066
Ec267 progeny	F- -H-	0
Ec267 progeny	-G-H-	0.490422
Ec267 progeny	-G- -I	0.880898
Ec267 progeny	F- - -I	0
Ec267 progeny	- -H-	NA
Ec267 progeny	- - -I	0
Ec267 progeny	- -H-	0.0660208
Ec267 progeny	-G- -I	0.225851
Ec267 progeny	-G-H-	0.245788
Ec267 progeny	- -H-	0
Ec267 progeny	- - -I	0.468038
Ec267 progeny	- -H-	0.0653172
Ec267 progeny	F-G-H-	1.4127
Ec267 progeny	F- -H-	2.3044
Ec267 progeny	F- - -I	0.0352389
Ec267 progeny	F-G- -I	0.508821
Ec704 progeny	B-I	0.448583
Ec704 progeny	B-	0.00230904
Ec704 progeny	B-I	0.742911
Ec704 progeny	-	0
Ec704 progeny	B-I	0.453154
Ec704 progeny	B-I	0.230183
Ec704 progeny	-	8.02174e-07
Ec704 progeny	-	0
Ec704 progeny	-	5.98566e-05
Ec704 progeny	-	8.70527e-06
Ec704 progeny	B-I	2.42797
Ec704 progeny	B-	1.34989e-05
Ec704 progeny	B-I	0.186224
Ec704 progeny	-	0
Ec704 progeny	-I	2.5617
Ec704 progeny	-I	0.604527
Ec704 progeny	-I	0.00165968
Ec704 progeny	B-I	0.625337
Ec704 progeny	-	0
Ec704 progeny	B-I	0.00152182
Ec704 progeny	B-I	0.112959
Ec704 progeny	B-I	0.00265095
Ec704 progeny	-I	0.306133
Ec704 progeny	-	0.00464911
Ec704 progeny	-	0
Ec704 progeny	-	0
Ec704 progeny	-	0
Ec704 progeny	B-I	0.00366679
Ec704 progeny	B-	0.00492993
Ec704 progeny	-I	0.00514125
Ec704 progeny	B-I	0.0130037
Ec704 progeny	-	6.13732e-06
Ec704 progeny	-I	1.84202
Ec704 progeny	-I	0.512598
Ec704 progeny	B-I	0.156488
Ec704 progeny	-	0
Ec704 progeny	B-I	0.00675489
Ec704 progeny	-	0
Ec704 progeny	-I	0.045097
Ec704 progeny	-	0
Ec704 progeny	-	0
Ec704 progeny	B-	0.000350335
Ec704 progeny	B-	0.00166622
Ec704 progeny	-I	4.37347e-05
Ec704 progeny	B-	0.00586251
Ec704 progeny	B-	0.00606971
Ec704 progeny	B-	0
Ec704 progeny	B-I	0.0082142
Ec704 progeny	-	2.22138e-05
Ec704 progeny	B-I	0.00883668
Ec704 progeny	-I	0.0153633
Ec704 progeny	-	0
Ec704 progeny	B-	0.00322957
Ec704 progeny	-	0
Ec704 progeny	B-	0.0015893
Ec704 progeny	-I	0.0033259
Ec704 progeny	-	2.34848e-05
Ec704 progeny	-I	0.351166
Ec704 progeny	-I	0.00932222
Ec704 progeny	-	0
Ec704 progeny	B-	0.000125157
Ec704 progeny	B-	0.00614506
Ec704 progeny	B-I	0.365807
Ec704 progeny	B-	0.00463838
Ec704 progeny	B-	0.00564095
Ec704 progeny	-I	0.0145924
Ec704 progeny	-I	0.747256
Ec704 progeny	-I	0.768177
Ec704 progeny	-I	0.138082
Ec704 progeny	-I	0.0175337
Ec704 progeny	-I	0.142744
Ec704 progeny	B-I	0.0704369
Ec704 progeny	-I	0.102421
Ec704 progeny	-I	0.152166
Ec704 progeny	-I	0.00801581
Ec704 progeny	B-	0.00307796
Ec704 progeny	-I	1.76479
Ec704 progeny	B-	0.00435581
Ec704 progeny	B-	0.00335354
Ec704 progeny	-I	0.219017
Ec704 progeny	-I	0.329591
Ec704 progeny	-	0
Ec704 progeny	-I	0.527826
Ec704 progeny	-	0
Ec704 progeny	-I	0.00516415
Ec704 progeny	B-	0
Ec704 progeny	-	0
Ec704 progeny	B-I	0.00786784
Ec704 progeny	B-	0.00483067
Ec704 progeny	-	0
Ec704 progeny	B-	0.00381689
Ec704 progeny	-	0
Ec704 progeny	B-I	0.0638869
Ec704 progeny	-	0
Ec704 progeny	B-I	3.72253
Ec704 progeny	-	0
Ec704 progeny	-I	0.00896531
Ec704 progeny	B-I	0.4606
Ec704 progeny	-	0
Ec704 progeny	-I	0.0776324
Ec704 progeny	B-I	0.128827
Ec704 progeny	-	0
Ec704 progeny	B-	0.00238449
Ec704 progeny	-	0
Ec704 progeny	-I	0.00742654
Ec704 progeny	-	0
Ec704 progeny	B-I	0.0776093
Ec704 progeny	-I	2.33842
Ec704 progeny	-	0
Ec704 progeny	-I	0.669602
Ec704 progeny	B-I	0.108374

## Sheet: FigS9
Gene_name	healthy_rep1	healthy_rep2	healthy_rep3	Symptomatic_rep1	Symptomatic_rep2	Symptomatic_rep3
EVEc_291-749_gene	4.46931	4.6134	4.60895	4.59866	5.00889	5.17216
EVEc_908-1666_gene	4.12087	4.49052	4.91178	4.8191	4.99611	4.95312
EVEc_1602-2426_gene	0.0907792	0.442725	0.099836	3.78454	3.92958	3.41358
EVEc_5564-6190_gene	2.12417	2.44498	3.25599	6.92066	7.01952	6.7566
EVEc_6781-7131_gene	0	0	0	7.76893	7.60645	7.32477
EVEc_7267-7734_gene	0	0	0	7.04656	6.93517	6.71657
EVEc_7736-8227_gene	0	0	0	7.6604	7.57462	7.62677
EVEc_8360-8629_gene	0	0	0	8.63444	8.56749	8.43816
EVEc_13562-13789_gene	0	0	0	8.9699	8.71983	8.66391
EVEc_15328-15558_gene	0.946949	0	1.01692	6.69467	6.4328	6.21514
EVEc_16040-16270_gene	0	0	0	5.36118	5.03702	4.92936
EVEc_16227-16547_gene	0	0	0	1.93042	0.791667	2.05432
EVEc_16487-16729_gene	0	0	0	2.21846	1.61364	1.97072
EVEc_16710-17030_gene	0	0	0	5.17256	5.03398	5.1294
EVEc_17247-17567_gene	0	0.722527	0	4.41225	4.64631	4.10394
EVEc_17507-17749_gene	0	0	0	1.05068	0	0.994602
EVEc_17730-18050_gene	0	0	0	1.572	1.72479	0.950347
EVEc_18007-18249_gene	0	0	0	3.84255	3.96781	3.14975
EVEc_18204-18509_gene	0	0	0	4.79347	4.50387	4.22072
EVEc_18490-18750_gene	0	0	0	5.19709	5.51749	5.39151
EVEc_43311-43532_gene	0	0	0	9.07004	8.86274	8.80178
EVEc_70750-70995_gene	0	0	0	7.41839	7.47412	7.28149
EVEc_77940-78170_gene	0	0	0	6.32278	5.65652	4.40571
EVEc_83803-84072_gene	0	0	0	4.86652	5.06388	4.13969
EVEc_84523-84753_gene	0	0	0	2.16441	2.24031	3.76286
EVEc_85857-86126_gene	0	0	0	7.24425	7.87888	7.43575
EVEc_86577-86807_gene	0	0	0	3.10415	2.01711	2.97434
EVEc_165172-165339_gene	0	0	0	8.58047	8.86468	8.42924
EVEc_213397-213567_gene	0	0	0	10.1496	10.0405	9.79902
EVEc_225212-225469_gene	0	0	0	7.25803	6.89726	6.61366
EVEc_241829-241978_gene	5.93096	6.03756	6.5425	9.87444	10.0451	9.62943
EVEc_244350-244682_gene	2.4608	3.14291	3.25107	9.40482	9.2524	8.9756
EVEc_244844-245056_gene	1.59091	0.985268	1.41421	8.96987	8.85716	8.63062
EVEc_245797-246048_gene	0.887897	3.39544	2.62307	9.20146	9.16107	8.74799
EVEc_246030-246335_gene	0	2.90272	1.34791	8.98697	8.83462	8.4686
EVEc_261856-262023_gene	6.32363	6.73577	6.67717	10.1793	10.334	9.97957
EVEc_265622-266101_gene	4.07475	4.40702	5.23645	10.6403	10.3841	10.2028
EVEc_266970-267125_gene	4.43347	4.68629	4.70094	7.55511	7.63349	7.1331
EVEc_277701-277928_gene	1.93357	0	1.02649	7.26693	7.42508	6.74893
EVEc_279032-279556_gene	0.49468	0.845154	0.537286	6.13404	6.21816	5.78813
EVEc_279573-279818_gene	0	1.18421	2.12569	6.10408	6.47707	5.60259
EVEc_282599-282823_gene	1.75759	2.0861	2.76126	7.69412	7.64288	7.4648
EVEc_282843-283739_gene	1.05408	2.12993	1.69738	7.89116	7.88244	7.68187
EVEc_283783-284136_gene	1.77471	1.61501	2.32413	7.11265	7.11087	6.89616
EVEc_295796-295927_gene	4.10739	1.36785	3.17964	7.85487	7.61448	7.1935
EVEc_295991-296236_gene	1.85346	0	3.34073	6.45152	6.54251	6.27082
EVEc_298366-298497_gene	0	0	0	3.83775	3.46916	1.58522
EVEc_299879-300010_gene	0	0	0	4.56789	4.51895	3.27336
EVEc_301392-301655_gene	0	0	0	4.88438	4.79012	5.00037
EVEc_301769-302032_gene	0	1.36785	0.922687	5.71507	5.81786	5.71919
EVEc_306113-306397_gene	1.32423	1.67651	2.76714	7.43982	7.47081	6.97593
EVEc_311108-311371_gene	1.5991	2.18805	2.19616	3.21898	3.12167	3.15199
EVEc_311322-311840_gene	0.868604	1.82581	1.60888	2.86664	3.3173	3.16532
EVEc_312118-312756_gene	1.22749	1.48341	2.17482	3.10934	3.16304	2.72268
EVEc_312816-313274_gene	1.39739	1.09529	0.825957	2.43496	1.75956	1.44676
EVEc_313274-313912_gene	1.59091	1.78626	2.23276	2.71581	2.55991	2.81989
EVEc_313972-314250_gene	0	0	0	0	0	0
EVEc_314201-314659_gene	0.552798	0	0.599455	1.28339	1.34131	1.34152
EVEc_314659-314937_gene	0.325959	0	0.509691	1.15161	0.642239	1.53256
EVEc_320009-320206_gene	7.2115	7.02933	7.73854	7.89572	8.08128	7.60936
EVEc_331079-331522_gene	2.35134	3.16827	2.77779	8.5113	8.47362	8.31798
EVEc_331859-332161_gene	3.03846	2.727	3.55431	8.04039	7.99579	7.65992
EVEc_332226-332498_gene	1.74639	2.48186	3.20604	7.92754	7.68429	7.39619
EVEc_332648-332881_gene	2.23118	3.85715	2.72367	8.13739	8.14059	7.77336
EVEc_333301-333486_gene	1.44805	0	1.53946	5.53046	5.52357	5.52225
EVEc_333492-333659_gene	0	0	1.63745	3.94174	4.57383	4.58819
EVEc_348027-348944_gene	7.29671	7.63682	7.92117	9.40224	9.43962	9.37862
EVEc_348923-350470_gene	7.43348	7.74121	7.85323	9.53925	9.55861	9.51966
EVEc_350461-350613_gene	7.61174	7.93878	7.94521	9.70936	9.732	9.49732
EVEc_352809-353159_gene	0.687597	1.47691	1.595	4.65371	4.59561	3.98149
Ec_EVEc-000010	1.19159	0.844457	1.11041	8.15693	8.22743	8.18539
Ec_EVEc-000020	0	0	0.141646	9.28051	9.48766	9.15817
Ec_EVEc-000030	0	0	0.540733	13.8594	13.8471	13.6798
Ec_EVEc-000040	0	0	0	9.66815	9.69993	9.32801
Ec_EVEc-000050	0.159364	0.155384	1.02208	9.60538	9.61623	9.31045
Ec_EVEc-000060	0	0	0	8.57785	8.51484	8.13747
Ec_EVEc-000070	7.19843	7.2546	7.32082	9.0105	9.12342	8.90847
Ec_EVEc-000080	6.2429	6.26631	6.41177	9.00624	9.06775	8.83657
Ec_EVEc-000090	2.51559	2.96395	3.2644	8.81918	8.86528	8.55106
Ec_EVEc-000100	8.52997	8.42807	8.63916	8.55855	8.7078	8.63035
Ec_EVEc-000110	3.77973	3.81672	4.13475	7.52007	7.47065	7.40242
Ec_EVEc-000120	9.85279	9.74762	9.63789	9.8272	9.75055	9.78991
Ec_EVEc-000130	9.63898	9.77019	9.85261	9.82741	10.1174	10.0014
Ec_EVEc-000140	2.51059	2.90551	3.25874	5.61799	5.36133	5.00785
Ec_EVEc-000150	0.414036	1.03693	1.37232	6.62284	6.43936	6.12273
Ec_EVEc-000160	0	0	0	9.36672	9.12248	9.19397
Ec_EVEc-000170	0	0	0	8.73853	8.35432	8.58025
Ec_EVEc-000180	0.124898	0	0	8.11428	7.99482	8.18546
Ec_EVEc-000190	0	0	0	8.70814	8.54205	8.42665
Ec_EVEc-000200	0	0	0	5.30493	5.40431	5.24281
Ec_EVEc-000210	0	0	0	7.23978	6.90123	6.7583
Ec_EVEc-000220	0	0	0	8.73178	8.2924	8.3879
Ec_EVEc-000230	0	0	0	8.19397	8.02619	7.92245
Ec_EVEc-000240	0	0	0	8.50454	8.52819	8.39343
Ec_EVEc-000250	0	0	0	8.59532	8.59236	8.5183
Ec_EVEc-000260	0	0.112711	0	7.12327	7.25396	6.77688
Ec_EVEc-000270	0	0	0	8.79566	8.6156	8.40155
Ec_EVEc-000280	0	0	0	8.35457	8.33318	8.05273
Ec_EVEc-000290	0	0	0	7.76085	7.77275	7.42835
Ec_EVEc-000300	0	0	0	7.92965	8.02694	7.64074
Ec_EVEc-000310	0	0	0	9.73141	9.63141	9.49707
Ec_EVEc-000320	0.15066	0	0	8.80703	8.78413	8.50758
Ec_EVEc-000330	0	0	0	7.91725	7.30654	7.05954
Ec_EVEc-000340	0	0	0	8.0958	7.97319	7.46388
Ec_EVEc-000350	0	0	0	8.08725	8.12088	8.05558
Ec_EVEc-000360	0	0	0	8.63975	8.53649	8.36852
Ec_EVEc-000370	0	0	0	8.12804	8.18915	7.94367
Ec_EVEc-000380	0	0	0	7.6954	7.6397	7.3161
Ec_EVEc-000390	0	0	0	8.55343	8.42058	8.21709
Ec_EVEc-000400	0	0	0	7.47947	7.45267	7.29629
Ec_EVEc-000410	0	0	0	6.94461	6.8555	6.51885
Ec_EVEc-000420	0	0	0	7.34119	7.14437	6.98616
Ec_EVEc-000430	0	0	0	7.88927	7.92143	7.57612
Ec_EVEc-000440	0	0	0	8.92219	8.88875	8.68945
Ec_EVEc-000450	0	0	0	9.38559	9.37448	9.11461
Ec_EVEc-000460	0	0	0	11.5817	11.227	11.0445
Ec_EVEc-000470	0	0	0	10.5242	10.1243	9.98685
Ec_EVEc-000480	0	0	0	9.94767	9.82735	9.652
Ec_EVEc-000490	0	0	0	9.6628	9.56617	9.35734
Ec_EVEc-000500	0	0	0	8.65644	8.75137	8.41769
Ec_EVEc-000510	0.183077	0	0	11.5735	11.6305	11.4683
Ec_EVEc-000520	0	0	0	11.1823	11.1606	11.0925
Ec_EVEc-000530	0	0	0	9.37175	9.5746	9.36425
Ec_EVEc-000540	0	0	0	10.1643	10.2866	10.2395
Ec_EVEc-000550	0	0	0	9.6219	9.72483	9.61951
Ec_EVEc-000560	0	0	0	10.4895	10.3592	10.29
Ec_EVEc-000570	0	0	0	8.26843	8.40279	8.24076
Ec_EVEc-000580	0	0	0	7.06511	7.04227	6.98321
Ec_EVEc-000590	0	0	0	11.5456	11.4267	11.3426
Ec_EVEc-000600	0	0	0	14.6617	14.4423	14.4011
Ec_EVEc-000610	0	0	0	10.0443	10.3304	9.98275
Ec_EVEc-000620	0	0	0	10.0115	10.2503	9.87121
Ec_EVEc-000630	0.14473	0	0	12.4966	12.4436	12.3903
Ec_EVEc-000640	0	0	0	11.9966	11.8831	11.7427
Ec_EVEc-000650	0	0	0	9.60506	9.80469	9.43299
Ec_EVEc-000660	0	0	0	11.1456	11.1605	10.8469
Ec_EVEc-000670	0	0	0	10.5476	10.5833	10.2459
Ec_EVEc-000680	0	0	0	10.9945	11.0504	10.6747
Ec_EVEc-000690	0	0	0	10.8996	10.94	10.6035
Ec_EVEc-000700	0	0	0	11.1038	10.9779	10.6898
Ec_EVEc-000710	0	0	0	9.55196	9.58267	9.30639
Ec_EVEc-000720	0	0	0	9.28795	9.36506	9.08352
Ec_EVEc-000730	0	0	0	9.59136	9.53901	9.19957
Ec_EVEc-000740	0	0	0	9.05119	8.93526	8.75521
Ec_EVEc-000750	0	0	0	8.51234	8.49508	8.11347
Ec_EVEc-000760	0	0	0	8.31511	8.35574	8.00862
Ec_EVEc-000765	0	0	0	4.61264	4.86423	4.60922
Ec_EVEc-000770	0	0	0	11.0868	11.0372	10.7595
Ec_EVEc-000780	0	0	0	11.5881	11.6456	11.321
Ec_EVEc-000790	0	0	0	10.6548	10.4344	10.1586
Ec_EVEc-000800	0	0	0	10.0602	9.87741	9.658
Ec_EVEc-000810	0	0	0	10.0384	10.0829	9.76815
Ec_EVEc-000820	0	0	0	10.5858	10.5866	10.1878
Ec_EVEc-000830	0	0	0	10.974	10.895	10.4866
Ec_EVEc-000840	0	0	0	9.26004	9.45543	9.15365
Ec_EVEc-000850	0	0	0	9.32762	9.37368	9.17695
Ec_EVEc-000860	0	0	0	8.91905	8.9214	8.8487
Ec_EVEc-000870	0	0	0	9.61233	9.57068	9.29374
Ec_EVEc-000880	0	0	0	9.91057	9.91317	9.6352
Ec_EVEc-000890	0	0	0	10.8091	10.7681	10.4902
Ec_EVEc-000900	0	0	0	11.1361	11.1076	10.8857
Ec_EVEc-000910	0	0	0	9.30396	9.33179	9.03164
Ec_EVEc-000920	0	0	0	9.38148	9.35549	9.16943
Ec_EVEc-000930	0	0	0	9.46901	9.27172	9.45685
Ec_EVEc-000940	0	0	0	9.44655	9.35502	9.01074
Ec_EVEc-000950	0	0	0	7.6907	7.70433	7.27001
Ec_EVEc-000960	0	0	0	7.89456	7.97201	7.59797
Ec_EVEc-000970	0	0	0	9.77003	9.68293	9.37731
Ec_EVEc-000980	0	0	0	10.0559	10.0095	9.75655
Ec_EVEc-000990	0	0	0	9.74936	9.79545	9.62956
Ec_EVEc-0001000	0	0.0803791	0	9.73985	9.8143	9.43024
Ec_EVEc-0001010	0	0	0	9.54095	9.52752	9.21814
Ec_EVEc-0001020	0	0	0	9.1632	9.27948	9.17027
Ec_EVEc-0001030	0	0	0	7.39486	7.41989	7.54551
Ec_EVEc-0001040	0.155906	0	0.462279	8.75929	8.75237	8.43613
Ec_EVEc-0001050	0	0	0	10.0972	10.0033	9.64345
Ec_EVEc-0001060	0	0	0	10.453	10.3586	10.0434
Ec_EVEc-0001070	0	0	0	8.93833	8.66067	8.42728
Ec_EVEc-0001080	0	0	0	9.65717	9.53703	9.27449
Ec_EVEc-0001090	0	0	0	9.11039	8.86107	8.55982
Ec_EVEc-0001100	0	0	0.471298	9.33207	8.95987	8.65996
Ec_EVEc-0001105	0	0	0	7.78891	7.59432	7.51124
Ec_EVEc-0001110	0	0	0	8.95143	8.93015	8.52125
Ec_EVEc-0001115	0	0	0	9.00689	8.98879	8.68214
Ec_EVEc-0001120	0	0	0.307311	11.8284	11.7659	11.5711
Ec_EVEc-0001130	0	0	0	11.5522	11.4964	11.3191
Ec_EVEc-0001140	0	0	0	11.2502	11.2029	11.0406
Ec_EVEc-0001150	0	0	0	10.3792	10.2871	10.1021
Ec_EVEc-0001160	0	0	0	10.0263	9.88016	9.70458
Ec_EVEc-0001170	0	0	0	10.9142	10.7698	10.5356
Ec_EVEc-0001180	0	0	0	9.42551	9.52051	9.1151
Ec_EVEc-0001190	0	0	0	11.3275	11.4354	11.0986
Ec_EVEc-0001200	0	0	0	11.8097	11.8447	11.5228
Ec_EVEc-0001210	0	0	0	11.9169	11.9262	11.6267
Ec_EVEc-0001220	0	0	0	11.6604	11.6804	11.4788
Ec_EVEc-0001230	0	0	0	8.157	8.15352	7.83975
Ec_EVEc-0001240	0	0	0	0.692782	0	1.83988
Ec_EVEc-0001250	0	0	0	8.3983	8.28968	7.94267
Ec_EVEc-0001260	0	0	0	10.2854	10.0479	9.95697
Ec_EVEc-0001270	0	0	0	11.2945	11.0963	10.9127
Ec_EVEc-0001280	0	0	0.394664	10.8975	10.793	10.5695
Ec_EVEc-0001290	0	0	0	9.19839	9.11324	8.77428
Ec_EVEc-0001300	0	0	0.838479	9.07779	9.0876	8.74436
Ec_EVEc-0001310	0	0	0	7.97401	8.18295	7.73273
Ec_EVEc-0001320	0	0	0	9.45458	9.45649	9.17915
Ec_EVEc-0001330	0	0	0	9.11833	9.16013	8.87384
Ec_EVEc-0001340	0	0	0	9.10533	9.23731	8.87751
Ec_EVEc-0001350	0	0	0	9.9696	9.78792	9.55871
Ec_EVEc-0001360	0	0	0	11.9008	11.6812	11.486
Ec_EVEc-0001370	0	0	0	10.0537	10.051	9.72428
Ec_EVEc-0001380	0	0	0	10.838	10.918	10.6023
Ec_EVEc-0001390	0	0	0	9.10648	9.18946	8.77937
Ec_EVEc-0001400	0	0	0	12.0372	11.9369	11.9486
Ec_EVEc-0001410	0	0	0	11.8476	11.8428	11.9117
Ec_EVEc-0001420	0	0	0	8.13322	8.25466	8.03504
Ec_EVEc-0001430	0	0	0	9.83276	9.75833	9.46118
Ec_EVEc-0001440	0	0	0	9.7993	9.80509	9.41269
Ec_EVEc-0001450	0	0	0	9.32956	9.35514	8.97564
Ec_EVEc-0001460	0	0	0	9.62753	9.6775	9.2456
Ec_EVEc-0001470	0	0	0	9.44339	9.54694	9.24003
Ec_EVEc-0001480	0	0.409365	0	11.6108	11.8379	11.5119
Ec_EVEc-0001490	0.185052	0.180467	0	12.4849	12.6188	12.3434
Ec_EVEc-0001500	0	0	0	12.6296	12.6721	12.5104
Ec_EVEc-0001510	0	0	0.546873	13.1914	13.1489	13.0014
Ec_EVEc-0001520	0	0	0	11.9872	12.0794	11.8365
Ec_EVEc-0001530	0	0	0	12.7711	12.864	12.6307
Ec_EVEc-0001540	0	0	0	12.6884	12.5838	12.3834
Ec_EVEc-0001550	0	0.172101	0	13.0844	13.228	13.1344
Ec_EVEc-0001560	0	0	0	10.7079	10.6493	10.3908
Ec_EVEc-0001570	0	0	0	10.1618	10.1047	9.85641
Ec_EVEc-0001580	0	0	0	12.0692	12.0257	11.8458
Ec_EVEc-0001590	0	0	0	12.1973	12.0725	11.9325
Ec_EVEc-0001600	0	0	0.509691	12.1079	11.9872	11.7758
Ec_EVEc-0001610	0	0	0.245969	12.5281	12.4352	12.1946
Ec_EVEc-0001620	0	0	0	10.7298	10.6566	10.5298
Ec_EVEc-0001630	0	0	0	11.2307	11.2283	11.001
Ec_EVEc-0001640	0	0	0	11.3533	11.3268	11.1494
Ec_EVEc-0001650	0	0	0	9.28419	9.27158	8.89964
Ec_EVEc-0001660	0	0	0	9.38371	9.27494	8.87707
Ec_EVEc-0001670	0	0	0	9.04518	8.92253	8.51902
Ec_EVEc-0001680	0	0	0	8.87734	8.75752	8.5121
Ec_EVEc-0001690	0	0	0	10.8246	10.694	10.4473
Ec_EVEc-0001700	0	0	0	11.946	11.6569	11.4865
Ec_EVEc-0001710	0	0	0	11.3643	11.2467	10.989
Ec_EVEc-0001720	0	0	0	10.523	10.603	10.375
Ec_EVEc-0001730	0	0	0	11.1338	11.1052	10.9498
Ec_EVEc-0001740	0	0	0	9.44089	9.15165	8.94665
Ec_EVEc-0001750	0	0	0	6.84603	6.27943	6.04882
Ec_EVEc-0001760	0	0	0	10.3802	10.2598	9.96499
Ec_EVEc-0001770	0	0	0	10.1191	10.0465	9.79564
Ec_EVEc-0001780	0	0	0	9.13006	9.15128	8.77134
Ec_EVEc-0001790	0	0	0	8.72901	8.66377	8.28449
Ec_EVEc-0001800	0	0	0	9.83406	9.62512	9.59266
Ec_EVEc-0001810	0	0	0	8.54334	8.40861	8.26901
Ec_EVEc-0001820	0	0	0	10.0834	9.8377	9.67122
Ec_EVEc-0001830	0	0	0	9.35392	9.12079	9.10598
Ec_EVEc-0001840	0	0	0	9.23158	9.04432	8.91157
Ec_EVEc-0001850	0	0	0	8.9282	8.65607	8.39322
Ec_EVEc-0001860	0	0	0.158437	8.18171	7.98995	7.62939
Ec_EVEc-0001870	0	0	0	7.66034	7.55134	7.31922
Ec_EVEc-0001880	0.190065	0	0	8.15061	7.91034	7.84926
Ec_EVEc-0001890	0.50613	0	0	4.42986	3.74146	3.7596
Ec_EVEc-0001900	0	0	0	9.16967	8.71688	8.52129
Ec_EVEc-0001910	0	0	0	8.67068	8.20873	8.15754
Ec_EVEc-0001920	0	0	0	5.50958	5.46462	5.04581
Ec_EVEc-0001930	0	0	0	5.06627	5.11246	4.36201
Ec_EVEc-0001940	0	0	0	7.84632	7.72035	7.35202
Ec_EVEc-0001950	0	0	0	7.33997	6.96621	6.73483
Ec_EVEc-0001960	0	0	0	8.54046	8.42377	8.21935
Ec_EVEc-0001970	0	0	0	10.0725	9.98312	9.85237
Ec_EVEc-0001980	0	0	0	6.70893	6.73943	6.1426
Ec_EVEc-0001990	0	0.169961	0	7.75542	7.75043	7.27565
Ec_EVEc-0002000	0.38438	0.37546	0.742996	6.82372	6.62642	6.30364
Ec_EVEc-0002010	0	0.767738	1.13369	8.21674	7.56134	7.69199
Ec_EVEc-0002020	0.345517	0.178539	1.08376	6.79923	6.84129	6.49282
Ec_EVEc-0002030	0.48146	0.174498	0	7.29914	7.34808	6.93114
Ec_EVEc-0002040	0	0	0.907461	7.12428	7.28985	6.51263
Ec_EVEc-0002050	0	0	0.384593	7.65702	7.72395	7.07891
Ec_EVEc-0002060	1.0895	1.97406	0	8.33169	8.34253	7.96898
Ec_EVEc-0002070	4.52361	4.71202	4.78962	8.50643	8.47985	8.10028
Ec_EVEc-0002080	1.23138	1.20939	1.99067	9.40603	9.48317	8.90427
Ec_EVEc-0002090	2.02705	2.26644	1.79404	9.11658	8.96636	8.67663
Ec_EVEc-0002100	0.705183	2.51232	2.19947	9.82833	9.54264	9.44392
Ec_EVEc-0002110	1.28024	1.91926	2.22593	10.1494	10.061	9.85765
Ec_EVEc-0002120	1.33188	1.98355	1.75338	10.7356	10.5614	10.4743
Ec_EVEc-0002130	1.44438	1.81316	1.53565	11.0242	10.7713	10.7523
Ec_EVEc-0002140	1.29239	1.95645	1.92532	6.88274	6.83436	6.386
Ec_EVEc-0002150	2.44045	2.46649	2.82917	7.70063	7.55951	7.32477
Ec_EVEc-0002160	6.32394	6.74767	6.68069	9.94338	9.95039	9.77857
Ec_EVEc-0002170	6.65698	7.02839	6.9626	8.20922	8.17796	8.10926
Ec_EVEc-0002180	3.97668	4.43677	3.6895	5.73758	5.52825	5.3874
Ec_EVEc-0002190	2.8517	2.97178	2.53175	5.06621	4.55577	5.06388
Ec_EVEc-0002200	1.79221	2.53532	2.27671	9.32112	8.83397	8.74985
Ec_EVEc-0002210	3.67582	4.38221	4.32252	9.81838	9.4973	9.32263
Ec_EVEc-0002220	3.70938	4.29917	4.85023	10.7696	10.5074	10.3703
Ec_EVEc-0002230	4.74905	4.99144	4.63248	9.24492	9.02735	8.78309
Ec_EVEc-0002240	5.51909	5.96507	5.54916	7.87053	7.74654	7.4228
Ec_EVEc-0002250	5.91966	5.85406	5.82045	7.59752	7.35665	6.97293
Ec_EVEc-0002260	3.79093	4.90142	4.36046	6.588	6.48492	6.09362
Ec_EVEc-0002270	3.07611	4.097	3.78139	6.79569	6.67073	6.25149
Ec_EVEc-0002280	3.53899	4.13462	3.87519	7.04771	6.84577	6.60166
Ec_EVEc-0002290	3.37549	4.16345	4.32333	7.06616	7.07466	6.66673
Ec_EVEc-0002300	2.90791	3.30267	3.32249	6.90454	6.75091	6.5935
Ec_EVEc-0002310	3.04397	4.33296	4.57564	9.04678	9.17127	8.82073
Ec_EVEc-0002320	4.28067	4.06234	4.97772	8.08918	8.24701	7.6625
Ec_EVEc-0002330	1.91862	1.89038	2.10557	8.45384	8.35974	8.19132
Ec_EVEc-0002340	1.88635	1.99133	2.06137	9.74314	9.70806	9.57094
Ec_EVEc-0002350	0	0	0.332582	9.53099	9.50905	9.43047
Ec_EVEc-0002360	0	0.290354	0.813812	10.1069	10.0783	9.94489
Ec_EVEc-0002370	0	0.187445	0.70386	9.21784	9.26145	9.18548
Ec_EVEc-0002380	0.86485	0.485173	0.539004	9.1978	9.58976	9.36778
Ec_EVEc-0002390	0	0.44602	0.49621	9.94694	10.1926	9.9558
Ec_EVEc-0002400	0.51551	0.504041	1.12738	10.1381	10.332	10.1345
Ec_EVEc-0002410	0	0.573492	0.871565	9.27252	9.43043	9.16628
Ec_EVEc-0002420	0	0.342409	0.684423	10.4319	10.339	10.2372
Ec_EVEc-0002430	0.373183	0.897069	1.30194	11.1658	11.0527	10.9578
Ec_EVEc-0002440	0.844896	1.59235	0.767802	9.08295	9.10137	8.85414
Ec_EVEc-0002450	4.554	3.12575	3.66408	8.14324	8.16904	8.3094
Ec_EVEc-0002460	0.582884	0.788336	0.754079	6.86348	7.00525	6.73686
Ec_EVEc-0002465	4.37246	4.04535	4.20549	7.26929	7.41222	7.15383
Ec_EVEc-0002470	6.02265	6.17334	5.97003	8.00132	7.94868	7.70499
Ec_EVEc-0002480	0.708182	1.39327	1.10038	8.58997	8.63391	8.43796
Ec_EVEc-0002485	0	0	0	1.47149	2.26084	1.64796
Ec_EVEc-0002490	0.632361	0.97386	1.38914	7.30644	7.50024	7.28197
Ec_EVEc-0002500	0.898552	0.356677	0.398141	8.30275	8.12552	8.27423
Ec_EVEc-0002510	2.35315	2.95811	3.22804	7.04552	6.89518	7.07569
Ec_EVEc-0002520	2.21272	2.52821	2.34758	7.90271	7.73981	7.72745
Ec_EVEc-0002530	3.74181	3.78038	3.69633	9.13972	9.40734	9.15165
Ec_EVEc-0002540	3.3575	3.74126	3.65233	9.23822	9.52084	9.2771
Ec_EVEc-0002550	3.1527	3.93813	3.74396	9.74382	9.86984	9.69663
Ec_EVEc-0002560	1.96562	3.33752	3.11483	9.8846	9.86297	9.75965
Ec_EVEc-0002570	1.81818	2.94412	3.00818	8.59836	8.46619	8.25112
Ec_EVEc-0002580	1.42517	1.6196	1.51576	7.67179	7.61153	7.31134
Ec_EVEc-0002590	6.65492	7.22602	7.02855	8.25087	8.54278	8.1581
Ec_EVEc-0002600	7.70033	7.42068	7.49868	7.18391	7.15387	7.6357
Ec_EVEc-0002610	1.64733	1.49405	2.17922	5.23847	5.232	4.4318
Ec_EVEc-0002620	0.411126	0.401667	1.36532	4.69097	4.8093	4.37025
